# Supplementary material for: 2-sec-Butyl-1-(2-hy­droxy­eth­yl)-1H-benzimidazole-5-carboxylic acid
Source: Acta Crystallogr Sect E Struct Rep Online. 2012 Jun 2;68(Pt 7):o1995. doi: 10.1107/S1600536812023884 (PMC3393269; doi:10.1107/S1600536812023884)
Supplement: Supplementary file 2 [file e-68-o1995-Isup2.hkl]

# 
# h,k,l, Fc-squared, Fo-squared, sigma(Fo-squared) and status flag 
# 
data_I
_shelx_title ' she16_0m in P2(1)/n (100K)' 
_shelx_refln_list_code          4 
_shelx_F_calc_maximum      147.12 
_exptl_crystal_F_000       560.00 
_reflns_d_resolution_high  0.8256 
 
loop_ 
 _symmetry_equiv_pos_as_xyz 
 'x, y, z' 
 '-x+1/2, y+1/2, -z+1/2' 
 '-x, -y, -z' 
 'x-1/2, -y-1/2, z-1/2' 
 
_cell_length_a     8.9427 
_cell_length_b     8.2067 
_cell_length_c    18.3536 
_cell_angle_alpha  90.000 
_cell_angle_beta   94.415 
_cell_angle_gamma  90.000 
 
_shelx_F_squared_multiplier     1.000 
 
loop_ 
 _refln_index_h 
 _refln_index_k 
 _refln_index_l 
 _refln_F_squared_calc 
 _refln_F_squared_meas 
 _refln_F_squared_sigma 
 _refln_observed_status 
   2   0   0     2121.82     1981.62     24.28 o 
   4   0   0     3005.27     3095.67     26.22 o 
   6   0   0      108.78       99.84      2.40 o 
   8   0   0       89.33       91.55      4.15 o 
  10   0   0      197.84      207.63      6.76 o 
   1   1   0     1399.89     1330.23     51.35 o 
   2   1   0      429.92      396.67      3.46 o 
   3   1   0     1095.94     1074.79     12.24 o 
   4   1   0      417.01      414.95      3.30 o 
   5   1   0       17.00       14.89      0.76 o 
   6   1   0      586.85      629.43      4.44 o 
   7   1   0       37.73       32.47      1.27 o 
   8   1   0       29.25       31.83      1.52 o 
   9   1   0       31.10       24.93      2.60 o 
  10   1   0       16.27       13.32      2.85 o 
   0   2   0      115.39      112.64      3.61 o 
   1   2   0     2638.13     2587.94     29.58 o 
   2   2   0      732.41      708.34      6.03 o 
   3   2   0      612.77      559.40      6.04 o 
   4   2   0      450.00      473.97      5.20 o 
   5   2   0      541.63      576.07      5.77 o 
   6   2   0       12.42       10.31      1.10 o 
   7   2   0      875.69      868.56      8.48 o 
   8   2   0        1.47       -0.95      1.02 o 
   9   2   0      289.53      271.02      6.95 o 
  10   2   0       45.97       44.98      3.92 o 
   1   3   0     1863.07     1857.80     13.79 o 
   2   3   0       37.41       39.81      0.89 o 
   3   3   0      115.12      122.61      1.49 o 
   4   3   0       72.44       58.28      1.67 o 
   5   3   0      252.70      254.57      3.56 o 
   6   3   0       67.38       63.96      2.12 o 
   7   3   0        8.14        9.74      1.32 o 
   8   3   0       77.68       77.44      2.56 o 
   9   3   0        4.90        4.66      1.86 o 
  10   3   0      155.66      167.70      5.82 o 
   0   4   0       12.17       12.28      1.48 o 
   1   4   0        8.62        1.44      0.42 o 
   2   4   0       36.81       45.58      1.56 o 
   3   4   0      140.29      136.35      1.98 o 
   4   4   0       20.65       20.15      1.21 o 
   5   4   0       35.73       33.56      1.55 o 
   6   4   0       66.53       60.61      2.33 o 
   7   4   0     1246.02     1226.94     12.15 o 
   8   4   0       60.01       56.27      2.63 o 
   9   4   0        1.22        0.30      1.25 o 
   1   5   0       15.55       12.35      0.80 o 
   2   5   0      372.54      389.78      3.21 o 
   3   5   0      168.77      162.18      2.14 o 
   4   5   0       71.62       78.21      2.73 o 
   5   5   0        2.57        1.26      0.99 o 
   6   5   0        1.85        1.84      1.19 o 
   7   5   0        0.01       -1.65      1.10 o 
   8   5   0        3.07        4.83      1.32 o 
   9   5   0       15.56       17.77      1.86 o 
   0   6   0      875.45      916.68     10.63 o 
   1   6   0      509.15      502.42      4.89 o 
   2   6   0        9.49        8.16      0.68 o 
   3   6   0       11.57       12.52      0.84 o 
   4   6   0       14.39       12.17      1.43 o 
   5   6   0        2.85        1.20      0.99 o 
   6   6   0       15.68       17.54      1.85 o 
   7   6   0       18.92       24.92      3.04 o 
   8   6   0        2.07        2.99      1.50 o 
   1   7   0        0.31        2.71      0.87 o 
   2   7   0        1.52        0.78      0.58 o 
   3   7   0       48.18       46.42      2.23 o 
   4   7   0       79.39       88.99      2.95 o 
   5   7   0       74.27       66.86      2.93 o 
   6   7   0       13.15       13.35      1.84 o 
   7   7   0       34.75       31.96      2.56 o 
   0   8   0      931.62      986.09     12.30 o 
   1   8   0       29.19       32.42      1.54 o 
   2   8   0        0.62        2.25      0.91 o 
   3   8   0       42.80       39.29      2.24 o 
   4   8   0        6.79        4.40      1.35 o 
   5   8   0        2.61        1.93      1.34 o 
   6   8   0        3.48        4.87      1.59 o 
   1   9   0       23.06       26.61      1.56 o 
   2   9   0       85.69       78.06      2.86 o 
   3   9   0        3.90        2.77      1.29 o 
   4   9   0       14.05       14.01      1.96 o 
  -9   0   1       12.49       13.61      2.37 o 
  -7   0   1      164.95      149.93      2.75 o 
  -5   0   1      197.09      215.11      2.77 o 
  -3   0   1      358.22      323.96      3.88 o 
  -1   0   1     1988.04     1821.48     32.90 o 
   1   0   1       41.94       33.47      0.94 o 
   3   0   1      274.09      261.46      3.03 o 
   5   0   1     1152.43     1212.65      9.81 o 
   7   0   1      398.54      445.25      5.80 o 
   9   0   1        2.78        4.81      2.02 o 
 -10   1   1      161.39      162.81      5.06 o 
  -9   1   1        8.72       12.64      1.62 o 
  -8   1   1      150.74      141.09      2.91 o 
  -7   1   1       19.73       22.12      1.12 o 
  -6   1   1      984.03     1045.34      6.31 o 
  -5   1   1      842.58      901.27      5.38 o 
  -4   1   1      640.57      681.45      4.86 o 
  -3   1   1     1217.06     1136.95      7.49 o 
  -2   1   1       40.01       34.61      1.36 o 
  -1   1   1      165.66      150.93      1.55 o 
   0   1   1     1088.49     1025.89     11.84 o 
   1   1   1    21644.90    19698.98    155.96 o 
   2   1   1      125.52      112.78      1.72 o 
   3   1   1        9.29        9.57      0.61 o 
   4   1   1       25.31       32.70      0.93 o 
   5   1   1       97.92      121.85      1.76 o 
   6   1   1      180.59      189.98      2.31 o 
   7   1   1        5.94        5.55      0.92 o 
   8   1   1      461.41      462.91      5.77 o 
   9   1   1       73.12       74.17      3.65 o 
  10   1   1       35.48       31.98      3.49 o 
 -10   2   1      126.83      135.15      8.65 o 
  -9   2   1       67.60       70.99      5.03 o 
  -8   2   1      160.49      145.34      3.21 o 
  -7   2   1      702.45      714.50      7.41 o 
  -6   2   1        0.11       -0.07      0.60 o 
  -5   2   1       92.10      103.50      1.85 o 
  -4   2   1        6.97       11.16      0.77 o 
  -3   2   1       78.18       74.99      1.67 o 
  -2   2   1     1594.19     1533.18     10.88 o 
  -1   2   1     4133.90     3939.24     25.01 o 
   0   2   1     3572.99     3521.40     27.58 o 
   1   2   1    20148.87    18770.70    212.78 o 
   2   2   1     6803.16     6634.45     45.49 o 
   3   2   1        0.52       -0.04      0.67 o 
   4   2   1      496.60      488.43      5.32 o 
   5   2   1      270.24      263.31      3.54 o 
   6   2   1        7.52        8.56      1.04 o 
   7   2   1        9.15       11.38      2.25 o 
   8   2   1      573.43      553.58      6.56 o 
   9   2   1        0.39       -1.25      1.66 o 
  10   2   1        5.02        1.78      2.14 o 
 -10   3   1       46.76       42.47      3.64 o 
  -9   3   1       20.16       17.12      1.83 o 
  -8   3   1        1.02        0.04      1.25 o 
  -7   3   1       93.75       97.18      2.65 o 
  -6   3   1      389.68      359.90      5.09 o 
  -5   3   1      170.48      174.21      2.91 o 
  -4   3   1       24.90       26.33      1.13 o 
  -3   3   1      375.48      385.83      5.41 o 
  -2   3   1      127.12      132.13      1.54 o 
  -1   3   1       25.31       20.53      0.66 o 
   0   3   1      374.19      370.17      4.67 o 
   1   3   1     1919.48     1893.93     15.66 o 
   2   3   1      850.41      860.15      6.85 o 
   3   3   1        5.20        6.87      0.59 o 
   4   3   1       10.30        8.16      0.82 o 
   5   3   1      363.03      348.04      4.26 o 
   6   3   1       32.01       33.35      1.87 o 
   7   3   1      209.09      212.53      4.11 o 
   8   3   1       55.24       55.15      2.35 o 
   9   3   1        7.56        6.43      1.38 o 
  10   3   1       15.60       10.14      2.42 o 
  -9   4   1       10.83        8.62      1.59 o 
  -8   4   1      393.32      381.73      5.96 o 
  -7   4   1       24.01       19.12      1.68 o 
  -6   4   1        8.45        5.74      1.12 o 
  -5   4   1        5.83        6.19      0.90 o 
  -4   4   1      248.89      256.71      3.37 o 
  -3   4   1      239.70      248.07      2.86 o 
  -2   4   1        5.09        4.02      0.54 o 
  -1   4   1       11.89       14.71      0.63 o 
   0   4   1      598.58      602.52      5.35 o 
   1   4   1     1573.58     1567.18     13.50 o 
   2   4   1      459.50      461.29      4.39 o 
   3   4   1      240.60      249.46      4.12 o 
   4   4   1       46.86       54.94      2.17 o 
   5   4   1       45.98       47.44      1.94 o 
   6   4   1      181.11      172.05      3.88 o 
   7   4   1       25.32       24.18      1.85 o 
   8   4   1      164.79      169.76      4.32 o 
   9   4   1       75.31       65.52      2.88 o 
  -9   5   1       21.63       19.12      2.11 o 
  -8   5   1       17.21       19.63      1.77 o 
  -7   5   1      150.34      138.74      4.03 o 
  -6   5   1      383.88      375.51      6.23 o 
  -5   5   1        5.27        4.90      1.18 o 
  -4   5   1        1.13        0.75      0.69 o 
  -3   5   1       27.88       26.96      1.02 o 
  -2   5   1        4.44        2.84      0.49 o 
  -1   5   1      500.82      497.52      3.70 o 
   0   5   1      258.29      258.62      2.89 o 
   1   5   1     1715.23     1718.65     16.29 o 
   2   5   1        0.88        0.07      0.52 o 
   3   5   1      230.41      233.53      2.76 o 
   4   5   1        3.98        1.42      1.80 o 
   5   5   1        1.14        0.83      1.06 o 
   6   5   1        4.74        1.93      1.18 o 
   7   5   1        4.18        4.14      1.18 o 
   8   5   1      102.95       81.82      2.89 o 
   9   5   1        8.62       11.71      1.70 o 
  -8   6   1       20.62       21.64      2.31 o 
  -7   6   1       48.11       54.42      3.12 o 
  -6   6   1      122.60      121.45      3.75 o 
  -5   6   1       24.01       23.84      1.91 o 
  -4   6   1        1.51        2.01      1.05 o 
  -3   6   1       64.91       69.64      1.80 o 
  -2   6   1       86.33       77.35      1.45 o 
  -1   6   1       38.49       38.63      1.53 o 
   0   6   1       64.02       66.00      1.99 o 
   1   6   1       92.85       96.61      2.64 o 
   2   6   1       41.71       44.98      1.80 o 
   3   6   1      188.52      195.62      2.53 o 
   4   6   1      794.61      779.07      9.12 o 
   5   6   1       89.53       84.08      6.17 o 
   6   6   1        0.08        0.33      1.17 o 
   7   6   1        1.34       -0.35      1.65 o 
   8   6   1       21.03       17.26      2.13 o 
  -7   7   1        1.22        3.77      1.63 o 
  -6   7   1       36.65       33.63      2.50 o 
  -5   7   1       26.87       31.95      2.33 o 
  -4   7   1      120.72      119.36      4.77 o 
  -3   7   1        3.78        2.28      1.12 o 
  -2   7   1       12.45       11.33      1.04 o 
  -1   7   1        0.02        0.18      0.49 o 
   0   7   1      160.13      157.75      2.57 o 
   1   7   1      110.28      112.02      2.69 o 
   2   7   1      156.89      155.65      3.23 o 
   3   7   1      248.10      235.67      5.53 o 
   4   7   1       47.44       48.27      2.47 o 
   5   7   1       76.24       79.52      3.05 o 
   6   7   1        9.55       12.22      2.05 o 
   7   7   1       13.12       14.49      2.02 o 
  -6   8   1       11.42       12.83      1.95 o 
  -5   8   1        6.61        6.48      1.56 o 
  -4   8   1      114.78      105.95      3.41 o 
  -3   8   1      151.04      145.57      3.68 o 
  -2   8   1       79.89       76.36      2.91 o 
  -1   8   1        0.54       -0.42      0.77 o 
   0   8   1       58.49       58.16      2.29 o 
   1   8   1        1.88        3.90      1.09 o 
   2   8   1      623.64      680.76      8.19 o 
   3   8   1       38.83       40.72      2.40 o 
   4   8   1        0.16       -1.11      1.20 o 
   5   8   1       10.83       15.03      1.99 o 
   6   8   1        0.94        3.42      1.50 o 
  -4   9   1       14.02       10.26      1.74 o 
  -3   9   1        5.84        3.75      1.37 o 
  -2   9   1       38.51       34.68      2.21 o 
  -1   9   1        3.82        6.84      1.08 o 
   0   9   1       21.66       27.37      1.70 o 
   1   9   1      556.65      596.76     11.98 o 
   2   9   1      191.67      196.01      5.39 o 
   3   9   1        1.35        2.85      1.26 o 
   4   9   1        0.76        0.91      1.42 o 
 -10   0   2      356.05      343.28      8.13 o 
  -8   0   2     1150.11     1131.34     13.42 o 
  -6   0   2     3858.60     3996.62     30.22 o 
  -4   0   2      452.13      507.92      4.59 o 
  -2   0   2      668.37      578.61      8.29 o 
   2   0   2     7075.01     6635.52     90.63 o 
   4   0   2     1054.61     1086.11      8.64 o 
   6   0   2      122.66      133.25      3.27 o 
   8   0   2      136.46      131.19      4.78 o 
  10   0   2      164.15      195.66     11.64 o 
 -10   1   2      108.80      112.78      3.73 o 
  -9   1   2      108.99      109.83      3.47 o 
  -8   1   2       85.58       84.03      2.36 o 
  -7   1   2      533.49      539.58      4.66 o 
  -6   1   2        9.82       11.83      0.69 o 
  -5   1   2      315.21      325.62      2.62 o 
  -4   1   2       38.15       36.16      0.87 o 
  -3   1   2      423.98      430.39      3.76 o 
  -2   1   2     1969.00     1765.36     12.56 o 
  -1   1   2        5.84        2.96      0.36 o 
   0   1   2       79.05       86.17      1.30 o 
   1   1   2     5629.68     5098.43     42.31 o 
   2   1   2     9711.79     9200.02     86.85 o 
   3   1   2      763.25      725.15      7.67 o 
   4   1   2       17.08       21.63      0.94 o 
   5   1   2       22.00       20.08      1.01 o 
   6   1   2      118.97      147.11      2.20 o 
   7   1   2        1.10        0.16      0.75 o 
   8   1   2       33.71       39.37      2.31 o 
   9   1   2      148.80      140.80      4.52 o 
  10   1   2        1.72       -1.96      5.97 o 
 -10   2   2      281.32      297.55      8.00 o 
  -9   2   2       28.60       23.67      2.99 o 
  -8   2   2       73.12       61.39      1.94 o 
  -7   2   2       35.87       31.32      1.49 o 
  -6   2   2      361.70      358.83      3.63 o 
  -5   2   2      725.44      767.39      5.72 o 
  -4   2   2     1328.50     1393.90      9.37 o 
  -3   2   2        3.75        3.22      0.51 o 
  -2   2   2      387.46      383.93      4.01 o 
  -1   2   2       19.50       18.69      4.02 o 
   0   2   2      149.36      149.16      2.46 o 
   1   2   2    13159.70    12295.49     91.03 o 
   2   2   2     1302.12     1254.17     13.00 o 
   3   2   2     1320.15     1304.45     10.92 o 
   4   2   2      714.94      745.19      6.58 o 
   5   2   2      316.54      321.01      3.99 o 
   6   2   2      627.61      620.71      6.48 o 
   7   2   2      530.56      540.94      6.88 o 
   8   2   2      355.14      385.28      7.24 o 
   9   2   2       10.61        6.64      1.63 o 
  10   2   2        0.95        3.81      2.19 o 
 -10   3   2        0.00       -1.84      2.10 o 
  -9   3   2       31.08       28.08      1.95 o 
  -8   3   2       45.00       45.85      2.21 o 
  -7   3   2      221.25      207.67      3.73 o 
  -6   3   2      147.66      158.98      3.36 o 
  -5   3   2        0.05        0.03      0.63 o 
  -4   3   2      693.21      726.60      6.06 o 
  -3   3   2      658.50      714.79      8.69 o 
  -2   3   2       14.28       18.39      0.73 o 
  -1   3   2      142.30      132.39      1.51 o 
   0   3   2     1964.85     1901.38     15.72 o 
   1   3   2     1496.09     1413.83     14.23 o 
   2   3   2     8342.90     8310.33     57.65 o 
   3   3   2      312.84      323.99      3.61 o 
   4   3   2      586.65      563.38     16.95 o 
   5   3   2      110.22      108.76      2.58 o 
   6   3   2        2.31        2.49      0.97 o 
   7   3   2       82.75       75.54      2.65 o 
   8   3   2       79.62       73.69      2.80 o 
   9   3   2        7.54        6.65      2.04 o 
  10   3   2       15.03       17.85      2.71 o 
  -9   4   2       68.68       67.69      2.96 o 
  -8   4   2        2.56       -0.33      1.15 o 
  -7   4   2        0.19        1.00      1.08 o 
  -6   4   2        6.92        6.87      1.18 o 
  -5   4   2      712.16      697.21      8.43 o 
  -4   4   2        2.37        2.52      0.79 o 
  -3   4   2       52.24       42.89      1.14 o 
  -2   4   2        4.75        3.64      0.54 o 
  -1   4   2       61.32       60.47      1.49 o 
   0   4   2       36.94       37.59      1.26 o 
   1   4   2     2657.93     2672.92     22.08 o 
   2   4   2     2424.73     2443.93     24.00 o 
   3   4   2     3416.21     3407.40     23.07 o 
   4   4   2       31.20       33.41      1.23 o 
   5   4   2      230.25      221.73      3.67 o 
   6   4   2      614.79      608.61      7.26 o 
   7   4   2       11.49       12.42      1.70 o 
   8   4   2       12.18        9.54      1.71 o 
   9   4   2        4.85        3.65      1.43 o 
  -9   5   2        0.79        1.38      1.26 o 
  -8   5   2       59.23       59.04      2.48 o 
  -7   5   2      171.08      153.11      4.26 o 
  -6   5   2        4.73        3.16      1.50 o 
  -5   5   2      113.17      105.23      3.16 o 
  -4   5   2       45.81       51.02      3.42 o 
  -3   5   2      312.38      332.92      3.37 o 
  -2   5   2        8.51       10.81      0.87 o 
  -1   5   2       12.13       13.53      0.73 o 
   0   5   2     1442.07     1454.23     12.98 o 
   1   5   2       50.13       52.54      1.71 o 
   2   5   2      365.82      384.32      4.91 o 
   3   5   2      305.26      309.12      3.59 o 
   4   5   2       86.71       75.28      3.14 o 
   5   5   2       20.17       17.08      1.85 o 
   6   5   2        7.44        6.88      1.61 o 
   7   5   2        6.25        1.59      1.24 o 
   8   5   2       10.70        4.56      1.36 o 
   9   5   2       12.03       11.91      2.14 o 
  -8   6   2       80.94       81.58      5.07 o 
  -7   6   2       92.04       91.67      3.57 o 
  -6   6   2      210.12      207.13      4.78 o 
  -5   6   2       76.86       82.90      3.02 o 
  -4   6   2        0.11       -0.38      1.19 o 
  -3   6   2       28.49       24.44      1.32 o 
  -2   6   2       70.38       71.25      1.47 o 
  -1   6   2       22.80       25.77      1.25 o 
   0   6   2        4.05        1.62      0.61 o 
   1   6   2      379.07      372.51      4.48 o 
   2   6   2        5.27        6.56      1.02 o 
   3   6   2      210.93      214.34      2.76 o 
   4   6   2      173.17      173.80      5.03 o 
   5   6   2       13.85        9.60      1.98 o 
   6   6   2       31.72       28.93      2.25 o 
   7   6   2       31.73       35.46      2.57 o 
   8   6   2       80.73       85.67      3.61 o 
  -7   7   2       38.24       34.56      3.30 o 
  -6   7   2       21.36       21.17      2.14 o 
  -5   7   2       79.70       79.50      3.13 o 
  -4   7   2       29.01       29.04      2.97 o 
  -3   7   2        0.21        0.52      1.03 o 
  -2   7   2      191.98      186.67      3.03 o 
  -1   7   2      107.03      109.81      2.32 o 
   0   7   2       57.01       56.61      2.11 o 
   1   7   2       84.84       71.66      2.31 o 
   2   7   2       96.95      106.00      2.79 o 
   3   7   2      789.10      808.32     11.58 o 
   4   7   2      147.39      136.66      3.47 o 
   5   7   2       88.04       92.84      3.26 o 
   6   7   2        0.14        0.59      1.29 o 
   7   7   2       15.58       12.65      1.95 o 
  -6   8   2       93.90      105.84      3.87 o 
  -5   8   2       76.60       76.94      3.25 o 
  -4   8   2       30.04       31.39      2.29 o 
  -3   8   2      192.45      195.75      4.28 o 
  -2   8   2       18.86       14.96      1.27 o 
  -1   8   2      160.40      157.19      2.84 o 
   0   8   2       15.29       16.42      1.49 o 
   1   8   2       93.76       95.49      2.79 o 
   2   8   2      182.32      203.36      4.00 o 
   3   8   2        4.23        4.64      1.17 o 
   4   8   2      153.37      140.46      6.97 o 
   5   8   2      184.39      168.22      4.36 o 
   6   8   2       36.03       34.90      2.62 o 
  -4   9   2       75.59       81.57      3.39 o 
  -3   9   2       24.90       28.19      2.18 o 
  -2   9   2        3.79        7.15      1.93 o 
  -1   9   2       56.68       56.28      2.11 o 
   0   9   2       35.61       34.59      2.13 o 
   1   9   2       47.38       53.56      2.59 o 
   2   9   2       31.47       30.51      2.98 o 
   3   9   2      235.11      243.03      6.33 o 
   4   9   2        7.09        7.16      1.53 o 
  -9   0   3      966.28      981.56     14.67 o 
  -7   0   3      591.43      587.27      6.79 o 
  -5   0   3      114.38       94.13      1.86 o 
  -3   0   3      880.49      964.13      9.10 o 
  -1   0   3       80.55       59.32      2.05 o 
   1   0   3     1007.61      856.07      9.00 o 
   3   0   3     3715.51     3646.98     30.35 o 
   5   0   3     4918.42     5024.48     41.95 o 
   7   0   3      111.60      106.22      3.22 o 
   9   0   3       17.90       22.89      5.52 o 
 -10   1   3       80.29      101.84      3.82 o 
  -9   1   3      140.95      133.69      3.42 o 
  -8   1   3      277.09      266.59      4.47 o 
  -7   1   3      255.22      243.87      2.96 o 
  -6   1   3        6.20        6.68      0.64 o 
  -5   1   3      584.97      635.74      4.33 o 
  -4   1   3      222.52      259.12      2.73 o 
  -3   1   3       97.07       77.51      1.58 o 
  -2   1   3       80.90       93.46      1.62 o 
  -1   1   3        4.64        7.90      0.49 o 
   0   1   3     1225.64     1121.15      8.60 o 
   1   1   3      437.94      441.77      5.10 o 
   2   1   3     4647.99     4431.72     29.86 o 
   3   1   3      225.05      238.34      2.52 o 
   4   1   3       13.91        9.86      0.91 o 
   5   1   3       15.31       13.92      1.13 o 
   6   1   3       76.08       84.46      1.78 o 
   7   1   3        7.70        7.89      1.04 o 
   8   1   3      107.64       99.57      4.85 o 
   9   1   3       29.31       19.85      2.86 o 
  10   1   3        2.73        3.35      4.60 o 
 -10   2   3       54.81       61.19      4.32 o 
  -9   2   3      453.93      450.19      6.78 o 
  -8   2   3       20.59       25.38      1.59 o 
  -7   2   3      597.33      627.65      6.31 o 
  -6   2   3      220.97      224.28      3.02 o 
  -5   2   3       35.11       40.30      1.24 o 
  -4   2   3     1607.16     1615.92     11.41 o 
  -3   2   3      896.69      926.39      6.45 o 
  -2   2   3     1372.53     1372.25     10.68 o 
  -1   2   3      269.14      234.34      2.68 o 
   0   2   3     2569.84     2513.10     25.12 o 
   1   2   3      220.79      229.32      1.91 o 
   2   2   3       23.79       20.72      0.90 o 
   3   2   3     3533.33     3558.14     24.43 o 
   4   2   3      134.57      141.02      2.36 o 
   5   2   3      274.04      287.85      3.78 o 
   6   2   3        0.65        1.33      0.84 o 
   7   2   3      260.61      266.20      4.60 o 
   8   2   3       10.24       17.15      2.37 o 
   9   2   3        2.10        1.54      1.41 o 
  10   2   3      131.18      131.33      9.11 o 
 -10   3   3        6.43        6.17      2.76 o 
  -9   3   3        5.35        4.30      1.20 o 
  -8   3   3      104.64       87.21      3.78 o 
  -7   3   3      465.72      425.02      6.63 o 
  -6   3   3        2.79        2.47      0.88 o 
  -5   3   3      206.92      204.75      3.22 o 
  -4   3   3       83.15      113.50      1.97 o 
  -3   3   3       84.52       97.76      2.57 o 
  -2   3   3        0.71        2.07      0.47 o 
  -1   3   3      413.89      419.30      4.15 o 
   0   3   3       18.30       11.63      1.37 o 
   1   3   3      628.48      632.50      9.68 o 
   2   3   3      835.31      857.38      7.09 o 
   3   3   3     2750.28     2711.98     17.84 o 
   4   3   3     1215.14     1223.80     12.13 o 
   5   3   3        1.30       -0.28      0.78 o 
   6   3   3       78.10       82.01      2.54 o 
   7   3   3      313.61      318.57      5.29 o 
   8   3   3      123.53      124.50      3.46 o 
   9   3   3      227.64      249.72      5.61 o 
  10   3   3        5.66        4.40      2.15 o 
  -9   4   3       23.07       19.87      2.41 o 
  -8   4   3       16.63       12.19      1.62 o 
  -7   4   3        4.64        6.08      1.36 o 
  -6   4   3       58.81       54.90      2.20 o 
  -5   4   3       38.00       36.35      2.13 o 
  -4   4   3      106.85      110.22      2.94 o 
  -3   4   3     1046.66     1123.93     12.11 o 
  -2   4   3      163.94      175.33      2.21 o 
  -1   4   3      248.67      235.30      2.37 o 
   0   4   3      450.62      447.65      4.39 o 
   1   4   3      171.61      151.96      2.62 o 
   2   4   3     1222.75     1171.53     12.88 o 
   3   4   3      432.89      444.66      4.69 o 
   4   4   3      398.40      403.65      4.00 o 
   5   4   3       72.25       71.00      2.29 o 
   6   4   3       92.85       96.13      2.82 o 
   7   4   3      151.72      144.68      4.00 o 
   8   4   3       36.20       47.67      3.53 o 
   9   4   3        1.48        0.59      1.24 o 
  -9   5   3        0.06        0.41      1.20 o 
  -8   5   3       35.03       32.42      3.21 o 
  -7   5   3      575.91      583.05      8.62 o 
  -6   5   3      149.13      142.84      3.92 o 
  -5   5   3      804.04      792.83      9.62 o 
  -4   5   3      128.28      124.63      7.92 o 
  -3   5   3       86.23       89.18      1.85 o 
  -2   5   3       54.06       64.17      1.47 o 
  -1   5   3      199.62      207.93      3.23 o 
   0   5   3       34.46       44.88      1.71 o 
   1   5   3       28.32       33.24      1.60 o 
   2   5   3      194.70      205.40      4.57 o 
   3   5   3      405.20      385.64      4.20 o 
   4   5   3     2170.25     2030.76     91.19 o 
   5   5   3       93.67       86.11      3.23 o 
   6   5   3       47.27       45.89      2.41 o 
   7   5   3       21.98       20.44      2.27 o 
   8   5   3       26.99       27.19      4.33 o 
   9   5   3       76.85       68.53      3.08 o 
  -8   6   3       18.28       18.75      2.25 o 
  -7   6   3       71.84       63.27      3.23 o 
  -6   6   3       65.52       63.10      3.10 o 
  -5   6   3        1.16       -0.24      1.55 o 
  -4   6   3      205.24      208.46      4.28 o 
  -3   6   3       33.72       37.01      1.48 o 
  -2   6   3     1039.03     1064.87      8.74 o 
  -1   6   3      269.64      278.98      3.83 o 
   0   6   3       22.88       20.01      1.30 o 
   1   6   3        6.22        3.47      1.08 o 
   2   6   3      107.65      108.62      3.36 o 
   3   6   3     1306.03     1333.16     11.09 o 
   4   6   3      705.06      686.12     19.08 o 
   5   6   3       27.11       32.94      2.87 o 
   6   6   3       37.02       29.25      2.58 o 
   7   6   3       44.14       46.83      4.90 o 
   8   6   3       45.02       42.75      2.97 o 
  -7   7   3       39.17       28.76      2.52 o 
  -6   7   3        2.58        2.40      1.41 o 
  -5   7   3       53.80       55.22      2.85 o 
  -4   7   3      255.30      255.68      5.01 o 
  -3   7   3       35.84       39.35      2.21 o 
  -2   7   3        7.68        8.59      1.02 o 
  -1   7   3        0.53        0.30      0.62 o 
   0   7   3       17.58       22.92      1.75 o 
   1   7   3       10.82        9.64      1.35 o 
   2   7   3      221.66      241.58      4.56 o 
   3   7   3        9.33        9.23      1.20 o 
   4   7   3       80.98       92.13      3.27 o 
   5   7   3      301.00      275.69      8.10 o 
   6   7   3      199.86      169.77     10.82 o 
   7   7   3        7.91        4.74      1.61 o 
  -6   8   3       16.60       11.05      2.12 o 
  -5   8   3        4.29        2.22      1.36 o 
  -4   8   3       82.28       84.28      3.21 o 
  -3   8   3       21.70       25.49      2.00 o 
  -2   8   3        1.67        1.67      0.97 o 
  -1   8   3      128.70      123.28      2.55 o 
   0   8   3        9.36        5.88      1.18 o 
   1   8   3        7.37        9.09      1.31 o 
   2   8   3       28.57       26.60      1.96 o 
   3   8   3      184.66      195.37      5.44 o 
   4   8   3      175.73      180.29      5.46 o 
   5   8   3       82.76       98.70      3.45 o 
   6   8   3       39.42       36.33      2.67 o 
  -4   9   3       23.00       31.61      2.46 o 
  -3   9   3        0.87       -1.10      1.25 o 
  -2   9   3       99.64       97.72      3.16 o 
  -1   9   3        3.51        2.40      0.97 o 
   0   9   3      102.72      109.45      3.20 o 
   1   9   3       16.93       21.32      1.81 o 
   2   9   3       20.84       16.07      2.28 o 
   3   9   3      242.96      259.62      6.61 o 
   4   9   3        0.74        2.36      1.29 o 
 -10   0   4       10.85        8.85      2.55 o 
  -8   0   4        3.78        5.30      1.78 o 
  -6   0   4        0.01        1.98      0.78 o 
  -4   0   4     2414.37     2567.20     19.78 o 
  -2   0   4      732.76      682.54      6.76 o 
   0   0   4     2421.64     2166.24     26.16 o 
   2   0   4      376.55      322.53      4.55 o 
   4   0   4     3646.27     3741.91     31.69 o 
   6   0   4        5.51       12.11      1.34 o 
   8   0   4      633.35      609.86     12.83 o 
  10   0   4        2.72       -5.73      3.82 o 
 -10   1   4        8.14        8.92      3.60 o 
  -9   1   4        4.62        3.87      1.33 o 
  -8   1   4      504.47      490.16      6.32 o 
  -7   1   4      239.01      230.52      3.03 o 
  -6   1   4        0.04        1.74      0.56 o 
  -5   1   4       53.66       46.64      1.13 o 
  -4   1   4      189.74      221.84      2.57 o 
  -3   1   4     1490.78     1473.36     10.15 o 
  -2   1   4        3.10        6.75      0.62 o 
  -1   1   4     1818.03     1723.09     12.14 o 
   0   1   4     2056.14     1931.32     15.19 o 
   1   1   4     3282.47     3128.93     30.03 o 
   2   1   4      652.94      602.08      4.64 o 
   3   1   4      126.99      121.51      1.80 o 
   4   1   4      220.69      221.95      2.55 o 
   5   1   4       12.11       15.07      0.94 o 
   6   1   4       60.38       55.96      1.58 o 
   7   1   4       48.46       54.50      2.46 o 
   8   1   4       97.10      101.01      4.01 o 
   9   1   4       22.03       21.22      3.04 o 
  10   1   4        9.13       12.53      5.56 o 
 -10   2   4        0.05       -0.31      1.66 o 
  -9   2   4       43.67       35.26      2.82 o 
  -8   2   4      192.76      189.45      3.38 o 
  -7   2   4      220.79      199.84      3.06 o 
  -6   2   4       63.49       66.87      1.68 o 
  -5   2   4       56.38       60.33      1.89 o 
  -4   2   4      445.11      486.99      6.29 o 
  -3   2   4        7.08       17.16      0.93 o 
  -2   2   4     1165.16     1219.07     10.32 o 
  -1   2   4     1419.62     1418.71     11.07 o 
   0   2   4      749.24      684.67      4.87 o 
   1   2   4      528.25      523.46      4.58 o 
   2   2   4       91.71       89.73      2.62 o 
   3   2   4        6.68        7.71      0.60 o 
   4   2   4      120.85      117.75      2.20 o 
   5   2   4        6.04        7.54      0.92 o 
   6   2   4      322.11      308.51      3.99 o 
   7   2   4       45.28       37.34      2.10 o 
   8   2   4       25.35       23.18      2.16 o 
   9   2   4       43.30       31.44      3.03 o 
  10   2   4       39.74       47.36      4.94 o 
 -10   3   4        5.92        4.91      2.91 o 
  -9   3   4        0.65        1.10      1.13 o 
  -8   3   4      104.26       91.09      3.39 o 
  -7   3   4       19.39       22.31      1.83 o 
  -6   3   4     1471.15     1515.30     11.70 o 
  -5   3   4        9.50       10.20      0.88 o 
  -4   3   4      373.68      389.80      4.29 o 
  -3   3   4       63.63       69.42      1.75 o 
  -2   3   4     1072.07     1145.48      9.31 o 
  -1   3   4       78.99       84.21      1.49 o 
   0   3   4       13.65       12.13      1.34 o 
   1   3   4     1261.05     1274.95     11.68 o 
   2   3   4       43.41       53.84      1.48 o 
   3   3   4     1014.25     1009.93      8.78 o 
   4   3   4     1096.89     1116.59     10.27 o 
   5   3   4     1062.84     1061.84     10.85 o 
   6   3   4        2.83        1.88      0.82 o 
   7   3   4      140.16      140.66      3.47 o 
   8   3   4      318.12      317.69      5.45 o 
   9   3   4       44.11       49.01      3.07 o 
  -9   4   4        8.28       11.40      1.67 o 
  -8   4   4      157.58      147.14      4.61 o 
  -7   4   4      235.93      221.12      4.17 o 
  -6   4   4        4.01        4.82      1.10 o 
  -5   4   4      256.80      247.51      4.59 o 
  -4   4   4       37.99       35.71      2.65 o 
  -3   4   4      454.28      489.60      5.10 o 
  -2   4   4      248.54      242.18      3.38 o 
  -1   4   4     1098.86     1150.43      8.36 o 
   0   4   4      577.00      587.16      6.31 o 
   1   4   4      137.70      129.58      3.03 o 
   2   4   4      262.38      264.62      3.54 o 
   3   4   4     2111.00     2149.03     14.47 o 
   4   4   4      329.27      327.95      4.36 o 
   5   4   4      280.17      280.53      4.30 o 
   6   4   4        2.13       -0.12      1.06 o 
   7   4   4       27.55       26.62      2.20 o 
   8   4   4        0.38       -0.06      1.11 o 
   9   4   4       47.91       49.37      3.13 o 
  -9   5   4        6.41        8.84      2.05 o 
  -8   5   4       66.66       82.21      3.93 o 
  -7   5   4      128.41      114.09      3.79 o 
  -6   5   4      576.77      545.74      7.98 o 
  -5   5   4      221.07      221.00      4.69 o 
  -4   5   4       14.09       16.93      1.50 o 
  -3   5   4      256.77      266.86      4.06 o 
  -2   5   4       30.93       26.67      1.10 o 
  -1   5   4      285.11      298.41      3.02 o 
   0   5   4       63.82       69.36      2.89 o 
   1   5   4      150.64      159.68      2.60 o 
   2   5   4        9.44        8.34      1.20 o 
   3   5   4       42.21       45.06      1.45 o 
   4   5   4     1743.83     1761.40     19.12 o 
   5   5   4     1595.02     1570.99     18.02 o 
   6   5   4      668.89      674.52      8.61 o 
   7   5   4      103.97      104.45      3.48 o 
   8   5   4       86.99       82.72      3.36 o 
  -8   6   4       18.15       14.15      2.19 o 
  -7   6   4       80.87       86.78      3.55 o 
  -6   6   4      370.32      349.23      6.39 o 
  -5   6   4        3.37        1.89      1.19 o 
  -4   6   4      102.18       92.94      3.03 o 
  -3   6   4       79.30       83.85      2.01 o 
  -2   6   4      397.87      439.33      4.91 o 
  -1   6   4      141.07      151.58      2.77 o 
   0   6   4       38.92       36.17      2.22 o 
   1   6   4      103.98      102.45      3.22 o 
   2   6   4       29.40       29.89      2.10 o 
   3   6   4       14.20       13.16      1.37 o 
   4   6   4        1.70        3.47      1.27 o 
   5   6   4      479.41      471.12      9.43 o 
   6   6   4       71.81       74.95      3.55 o 
   7   6   4        0.36        1.91      1.56 o 
   8   6   4       41.87       48.69      3.55 o 
  -7   7   4        0.04        0.55      1.45 o 
  -6   7   4       60.31       66.28      5.51 o 
  -5   7   4      368.17      364.74      6.91 o 
  -4   7   4      115.60      112.15      3.96 o 
  -3   7   4      309.84      314.82      5.34 o 
  -2   7   4       14.99       13.94      1.16 o 
  -1   7   4      127.32      119.52      3.30 o 
   0   7   4      346.46      353.11      5.66 o 
   1   7   4      635.00      658.35      9.50 o 
   2   7   4        8.51        7.79      1.50 o 
   3   7   4        3.72        2.29      2.19 o 
   4   7   4     1157.77     1138.13     13.97 o 
   5   7   4        0.42       -0.57      1.34 o 
   6   7   4       23.58       23.30      2.99 o 
   7   7   4        0.82       -1.80      1.50 o 
  -6   8   4       42.00       31.37      2.91 o 
  -5   8   4        6.08        6.79      1.61 o 
  -4   8   4        3.71        1.49      1.27 o 
  -3   8   4      451.95      466.34      7.02 o 
  -2   8   4        2.02        1.33      1.11 o 
  -1   8   4       49.08       48.10      2.35 o 
   0   8   4       18.15       24.34      1.80 o 
   1   8   4       17.51       13.54      1.65 o 
   2   8   4       64.04       59.14      2.81 o 
   3   8   4        0.88        1.02      1.97 o 
   4   8   4       74.77       75.37      4.59 o 
   5   8   4      159.06      128.90      3.84 o 
  -4   9   4        0.11       -0.52      1.35 o 
  -3   9   4        2.24        1.61      1.36 o 
  -2   9   4       62.59       57.59      4.17 o 
  -1   9   4        0.01       -0.04      0.87 o 
   0   9   4       48.82       52.77      2.84 o 
   1   9   4        0.01       -0.85      1.04 o 
   2   9   4       64.81       74.37      3.79 o 
   3   9   4        4.43        5.01      2.00 o 
   4   9   4       66.55       72.44      4.06 o 
  -9   0   5        8.16        4.83      2.37 o 
  -7   0   5      456.77      433.90      6.77 o 
  -5   0   5      891.48      940.63      8.83 o 
  -3   0   5     2794.45     2860.55     21.63 o 
  -1   0   5     8977.29     8865.06    101.40 o 
   1   0   5     1077.15      950.01      8.85 o 
   3   0   5      261.83      284.06      3.94 o 
   5   0   5      183.65      191.29      3.66 o 
   7   0   5       38.33       39.20      2.71 o 
   9   0   5        1.07        8.48      4.84 o 
 -10   1   5        4.55        5.06      1.64 o 
  -9   1   5       18.32       19.10      1.96 o 
  -8   1   5        0.88       -0.57      1.08 o 
  -7   1   5      271.68      273.09      3.62 o 
  -6   1   5      283.88      274.97      2.73 o 
  -5   1   5       22.43       33.53      1.21 o 
  -4   1   5        0.27        0.54      0.42 o 
  -3   1   5      111.01      125.36      2.33 o 
  -2   1   5     1903.28     1860.21     12.31 o 
  -1   1   5     1443.06     1423.37      9.55 o 
   0   1   5      374.73      360.45      3.81 o 
   1   1   5      235.17      203.81      3.85 o 
   2   1   5       78.82       90.95      1.36 o 
   3   1   5        2.00        1.64      0.50 o 
   4   1   5      525.93      515.08      4.74 o 
   5   1   5      146.20      151.29      2.49 o 
   6   1   5       86.79       87.73      2.01 o 
   7   1   5      301.83      324.24      4.57 o 
   8   1   5       20.47       19.34      2.20 o 
   9   1   5      539.37      543.89     12.73 o 
  10   1   5       19.57       17.35      5.79 o 
 -10   2   5       26.76       29.29      2.57 o 
  -9   2   5       13.51        5.99      2.03 o 
  -8   2   5        4.70        3.85      0.93 o 
  -7   2   5        0.02       -0.20      0.72 o 
  -6   2   5      463.27      461.93      4.37 o 
  -5   2   5      822.13      821.80      6.55 o 
  -4   2   5      781.46      718.87      6.55 o 
  -3   2   5     2682.20     2955.96     19.35 o 
  -2   2   5     1222.66     1216.58      8.89 o 
  -1   2   5      198.23      216.75      3.00 o 
   0   2   5       68.96       73.68      1.44 o 
   1   2   5     1335.89     1390.27     11.55 o 
   2   2   5       75.62       71.92      3.51 o 
   3   2   5       92.93       86.80      1.93 o 
   4   2   5      498.49      482.14      4.22 o 
   5   2   5        8.08       12.99      1.07 o 
   6   2   5       24.83       23.54      1.71 o 
   7   2   5      124.02      137.08      3.83 o 
   8   2   5        5.42        3.70      1.73 o 
   9   2   5       16.83       20.47      2.61 o 
  10   2   5        8.55       10.51      6.60 o 
 -10   3   5        0.88        1.49      2.21 o 
  -9   3   5       81.33       92.80      3.06 o 
  -8   3   5        7.29        5.60      1.06 o 
  -7   3   5     1319.85     1285.29     11.50 o 
  -6   3   5      256.76      229.43      3.11 o 
  -5   3   5      205.11      225.18      3.00 o 
  -4   3   5       90.18       93.92      1.73 o 
  -3   3   5      211.79      213.32      2.80 o 
  -2   3   5      456.66      464.55      4.61 o 
  -1   3   5       76.95       77.35      1.56 o 
   0   3   5      579.91      612.08      4.55 o 
   1   3   5       11.81        8.02      0.53 o 
   2   3   5      377.89      359.39      4.09 o 
   3   3   5        0.34        0.97      0.48 o 
   4   3   5      109.95      118.42      2.59 o 
   5   3   5      681.23      672.45      7.48 o 
   6   3   5       21.28       19.57      1.29 o 
   7   3   5      260.17      267.40      4.41 o 
   8   3   5       10.41        8.07      1.40 o 
   9   3   5       75.54       83.07      3.05 o 
  -9   4   5       41.20       36.12      3.05 o 
  -8   4   5      173.30      161.61      3.85 o 
  -7   4   5       94.37       93.35      2.84 o 
  -6   4   5      158.44      135.78      3.04 o 
  -5   4   5      287.43      305.03      5.23 o 
  -4   4   5       13.81       14.57      1.09 o 
  -3   4   5      162.94      148.41      2.54 o 
  -2   4   5      706.70      767.23      7.27 o 
  -1   4   5      124.39      125.45      2.01 o 
   0   4   5       51.64       36.76      2.33 o 
   1   4   5       59.10       73.67      2.44 o 
   2   4   5      218.28      252.54      2.83 o 
   3   4   5      136.59      125.73      1.97 o 
   4   4   5      168.09      177.23      3.19 o 
   5   4   5      284.20      273.87      4.35 o 
   6   4   5     2101.97     2087.88     21.01 o 
   7   4   5        4.06        4.81      1.28 o 
   8   4   5        4.67        3.46      1.37 o 
   9   4   5        1.67        3.46      1.60 o 
  -9   5   5       29.60       25.87      2.53 o 
  -8   5   5        1.22       -1.13      1.25 o 
  -7   5   5       96.53      111.54      3.75 o 
  -6   5   5      180.38      167.07      4.31 o 
  -5   5   5        3.15        4.79      1.28 o 
  -4   5   5       74.16       75.32      3.00 o 
  -3   5   5        9.29       11.88      1.34 o 
  -2   5   5       11.15       14.65      1.03 o 
  -1   5   5       31.16       32.70      1.17 o 
   0   5   5      628.35      668.79     10.67 o 
   1   5   5       81.58      101.90      4.95 o 
   2   5   5      304.36      297.86      4.00 o 
   3   5   5       13.77       11.12      0.92 o 
   4   5   5      892.44      887.18     11.25 o 
   5   5   5      131.97      135.51      3.35 o 
   6   5   5      289.81      274.32      5.12 o 
   7   5   5       21.53       20.99      2.33 o 
   8   5   5       13.57       15.25      2.53 o 
  -8   6   5        4.37        2.91      1.62 o 
  -7   6   5       28.00       16.37      2.05 o 
  -6   6   5      179.85      183.49      5.49 o 
  -5   6   5       17.56       17.65      1.84 o 
  -4   6   5       12.11       17.59      1.68 o 
  -3   6   5        6.98        7.55      1.09 o 
  -2   6   5      277.79      265.48      4.20 o 
  -1   6   5      537.71      543.64      5.44 o 
   0   6   5        0.35       -0.76      1.44 o 
   1   6   5       18.67       18.88      1.79 o 
   2   6   5       18.81       16.06      1.70 o 
   3   6   5       12.14       14.32      1.04 o 
   4   6   5       94.01       82.14      3.03 o 
   5   6   5     1084.08     1008.61     15.45 o 
   6   6   5       84.34       89.39      4.12 o 
   7   6   5       40.62       33.72      2.95 o 
   8   6   5        7.73        7.30      2.07 o 
  -7   7   5        0.63        0.72      1.51 o 
  -6   7   5       23.55       20.65      2.18 o 
  -5   7   5      207.73      184.92      4.76 o 
  -4   7   5       27.55       27.89      2.12 o 
  -3   7   5        7.71        5.27      1.24 o 
  -2   7   5        0.42       -0.74      0.81 o 
  -1   7   5      274.44      282.81      5.76 o 
   0   7   5      613.68      599.49      9.01 o 
   1   7   5       33.52       32.33      2.38 o 
   2   7   5       15.76       18.15      2.73 o 
   3   7   5       95.50      103.66      2.97 o 
   4   7   5       16.12       14.97      2.96 o 
   5   7   5      261.02      242.27      5.60 o 
   6   7   5      341.86      319.96      8.74 o 
   7   7   5       17.22       18.16      2.52 o 
  -6   8   5       13.81       12.21      2.22 o 
  -5   8   5       21.89       17.56      2.07 o 
  -4   8   5      432.87      451.22      7.28 o 
  -3   8   5       38.43       43.46      3.20 o 
  -2   8   5      134.14      142.50      3.55 o 
  -1   8   5       17.81       21.77      2.44 o 
   0   8   5       20.09       23.23      1.98 o 
   1   8   5      144.19      157.17      4.05 o 
   2   8   5       26.25       24.20      3.91 o 
   3   8   5       35.87       41.35     10.85 o 
   4   8   5        1.07        0.68      1.32 o 
   5   8   5      153.25      149.73      6.44 o 
  -4   9   5       13.99       18.31      2.07 o 
  -3   9   5        5.86        5.17      1.51 o 
  -2   9   5      125.07      129.61      5.01 o 
  -1   9   5        9.12        4.70      1.03 o 
   0   9   5        5.84        3.36      1.27 o 
   1   9   5       34.61       42.18      2.46 o 
   2   9   5        4.72        2.29      1.74 o 
   3   9   5       52.83       53.21      3.98 o 
 -10   0   6       22.14       23.69      2.99 o 
  -8   0   6      336.92      345.44      9.04 o 
  -6   0   6      262.22      249.44      3.96 o 
  -4   0   6     1461.69     1566.24     13.08 o 
  -2   0   6     8343.20     8677.66     96.66 o 
   0   0   6      184.79      171.15      3.09 o 
   2   0   6     2949.62     3035.90     20.73 o 
   4   0   6      681.09      671.65      7.65 o 
   6   0   6     1096.95     1153.57     14.48 o 
   8   0   6       25.47       42.43      4.11 o 
  10   0   6       48.32       35.14      6.73 o 
 -10   1   6       44.78       44.31      3.06 o 
  -9   1   6       35.71       35.68      2.46 o 
  -8   1   6        7.42        9.95      1.50 o 
  -7   1   6        5.09        6.66      0.93 o 
  -6   1   6      255.49      244.06      3.05 o 
  -5   1   6     1042.92     1063.77      7.49 o 
  -4   1   6      349.61      405.10      3.75 o 
  -3   1   6       19.68       27.38      1.02 o 
  -2   1   6        6.64        4.04      0.62 o 
  -1   1   6      328.08      305.58      2.75 o 
   0   1   6     1578.07     1546.89     10.76 o 
   1   1   6       18.91       26.27      1.46 o 
   2   1   6      719.20      741.38      5.72 o 
   3   1   6        0.64        2.55      0.54 o 
   4   1   6      387.57      422.25      4.23 o 
   5   1   6      879.58      875.77      7.40 o 
   6   1   6        1.11        3.56      1.03 o 
   7   1   6       31.23       26.41      1.74 o 
   8   1   6      343.84      372.42      6.77 o 
   9   1   6       28.28       31.09      4.16 o 
  10   1   6      251.17      261.91     13.68 o 
 -10   2   6       35.30       42.55      3.66 o 
  -9   2   6       16.71       12.96      1.82 o 
  -8   2   6       97.20       97.59      2.38 o 
  -7   2   6       12.15       16.92      1.60 o 
  -6   2   6      557.35      559.05      5.34 o 
  -5   2   6       79.52       75.73      1.93 o 
  -4   2   6      540.19      541.42      5.48 o 
  -3   2   6      333.37      382.99      3.51 o 
  -2   2   6      102.95      106.02      1.47 o 
  -1   2   6      796.13      798.41      6.33 o 
   0   2   6      391.99      400.63      5.76 o 
   1   2   6     1432.85     1489.52     13.53 o 
   2   2   6      418.07      412.75      4.15 o 
   3   2   6       44.91       68.65      1.55 o 
   4   2   6      411.53      387.51      4.24 o 
   5   2   6      337.83      330.18      3.82 o 
   6   2   6        0.59        0.94      1.09 o 
   7   2   6      898.87      909.43     12.89 o 
   8   2   6      123.52      140.32      4.78 o 
   9   2   6        2.37       -0.27      1.79 o 
 -10   3   6      193.70      173.07     10.00 o 
  -9   3   6      340.08      361.08      5.38 o 
  -8   3   6        0.32       -0.76      0.74 o 
  -7   3   6       38.12       36.14      1.61 o 
  -6   3   6        0.71        1.52      0.85 o 
  -5   3   6      187.37      199.86      2.89 o 
  -4   3   6      892.38      866.13      6.47 o 
  -3   3   6       85.22       79.19      1.81 o 
  -2   3   6     1362.15     1349.57     11.20 o 
  -1   3   6       58.88       56.48      1.21 o 
   0   3   6       33.60       33.16      0.98 o 
   1   3   6      766.60      814.97      6.11 o 
   2   3   6     1734.10     1781.20     15.50 o 
   3   3   6      225.26      246.83      3.28 o 
   4   3   6      315.91      316.12      4.90 o 
   5   3   6        0.02       -1.24      0.82 o 
   6   3   6      448.83      436.46      5.39 o 
   7   3   6      774.73      753.51      8.25 o 
   8   3   6       22.59       23.66      1.89 o 
   9   3   6        4.39        2.56      1.31 o 
  -9   4   6      121.38      125.52      3.67 o 
  -8   4   6        1.58        1.10      1.20 o 
  -7   4   6        4.55        2.10      1.20 o 
  -6   4   6      207.82      190.78      4.69 o 
  -5   4   6       62.27       55.01      4.17 o 
  -4   4   6      118.84      126.95      3.63 o 
  -3   4   6        5.53        4.83      0.81 o 
  -2   4   6      450.09      462.44      4.97 o 
  -1   4   6      171.24      160.74      2.47 o 
   0   4   6      137.02      141.00      2.10 o 
   1   4   6       71.43       91.39      1.70 o 
   2   4   6      131.64      137.94      1.91 o 
   3   4   6       11.09       13.51      0.85 o 
   4   4   6       77.68       75.07      2.67 o 
   5   4   6        0.10        1.33      0.98 o 
   6   4   6      364.85      355.04      6.08 o 
   7   4   6        1.94        0.54      1.11 o 
   8   4   6        9.92       11.12      1.91 o 
   9   4   6        5.08        6.95      2.55 o 
  -9   5   6       82.67       88.65      5.33 o 
  -8   5   6       30.73       23.43      2.36 o 
  -7   5   6       36.57       32.83      2.52 o 
  -6   5   6      252.52      218.02      4.94 o 
  -5   5   6      697.28      676.59     10.12 o 
  -4   5   6       49.86       46.30      2.66 o 
  -3   5   6        0.32        0.69      0.96 o 
  -2   5   6      471.89      492.97      7.73 o 
  -1   5   6      752.88      803.77      7.31 o 
   0   5   6     1513.90     1496.21     16.64 o 
   1   5   6      371.41      364.12      6.14 o 
   2   5   6       32.37       31.73      1.27 o 
   3   5   6      102.13      104.94      2.10 o 
   4   5   6       94.58       86.59      2.54 o 
   5   5   6       20.33       19.72      1.73 o 
   6   5   6        6.19        5.32      1.38 o 
   7   5   6       69.26       73.34      3.13 o 
   8   5   6       25.04       29.70      2.53 o 
  -8   6   6        2.52        1.16      1.51 o 
  -7   6   6      133.34      118.78      4.11 o 
  -6   6   6      252.12      244.47      5.46 o 
  -5   6   6       21.82       19.13      2.59 o 
  -4   6   6      234.50      224.70      5.84 o 
  -3   6   6      463.41      447.64      6.23 o 
  -2   6   6      101.15      104.60      3.16 o 
  -1   6   6       36.98       35.27      1.47 o 
   0   6   6      177.65      197.61      8.12 o 
   1   6   6       40.43       45.77      2.66 o 
   2   6   6      156.08      159.95      2.97 o 
   3   6   6      524.50      506.47      6.04 o 
   4   6   6      115.58      120.74      5.13 o 
   5   6   6      119.39       96.70      3.65 o 
   6   6   6       18.66       17.23      2.19 o 
   7   6   6        7.57        6.13      1.94 o 
  -7   7   6       26.99       31.76      2.73 o 
  -6   7   6      159.29      154.43      5.75 o 
  -5   7   6      191.98      183.95      4.71 o 
  -4   7   6        0.23        1.03      1.17 o 
  -3   7   6       76.32       76.39      2.85 o 
  -2   7   6      158.17      171.11      3.58 o 
  -1   7   6      137.78      129.75      2.91 o 
   0   7   6        0.94        2.11      1.24 o 
   1   7   6       18.45       18.28      1.99 o 
   2   7   6       13.72        9.81      1.70 o 
   3   7   6       10.16        8.90      1.18 o 
   4   7   6       18.16       15.07      2.47 o 
   5   7   6      290.36      276.83      6.09 o 
   6   7   6      358.64      325.60      8.29 o 
  -5   8   6        5.65        4.07      1.54 o 
  -4   8   6        8.25        7.54      1.47 o 
  -3   8   6       22.22       23.93      2.29 o 
  -2   8   6       17.30       19.87      2.39 o 
  -1   8   6       28.70       31.48      1.73 o 
   0   8   6       26.83       31.97      2.56 o 
   1   8   6       19.30       19.48      2.19 o 
   2   8   6       32.58       31.19      2.64 o 
   3   8   6       36.82       40.37      2.80 o 
   4   8   6       18.86       22.17      2.15 o 
   5   8   6      186.56      182.93      5.05 o 
  -3   9   6       43.01       50.69      2.85 o 
  -2   9   6        3.26        5.99      1.48 o 
  -1   9   6       38.48       38.47      3.86 o 
   0   9   6       23.41       19.65      1.86 o 
   1   9   6       68.50       69.14      3.17 o 
   2   9   6       39.24       44.34      3.98 o 
   3   9   6        3.10        4.00      4.92 o 
  -9   0   7       29.70       25.25      3.79 o 
  -7   0   7        7.80        4.16      1.72 o 
  -5   0   7      327.32      344.06      4.63 o 
  -3   0   7     2346.32     2522.36     22.22 o 
  -1   0   7     1597.83     1560.42     14.07 o 
   1   0   7      886.78      898.25      7.89 o 
   3   0   7      275.07      302.62      4.39 o 
   5   0   7       67.07       99.31      2.91 o 
   7   0   7       85.11       86.52      4.08 o 
   9   0   7      609.58      713.95     22.54 o 
 -10   1   7       30.02       29.22      2.42 o 
  -9   1   7      423.18      424.89      6.82 o 
  -8   1   7      854.81      860.27      9.27 o 
  -7   1   7       10.77       10.52      1.14 o 
  -6   1   7       69.85       77.75      2.15 o 
  -5   1   7       23.75       25.43      1.14 o 
  -4   1   7      568.83      613.02      4.88 o 
  -3   1   7      919.64      995.68      7.16 o 
  -2   1   7       84.27       97.51      1.62 o 
  -1   1   7     2116.83     2262.85     14.93 o 
   0   1   7      350.26      325.11      2.75 o 
   1   1   7       65.12       57.50      1.13 o 
   2   1   7      224.77      215.79      2.36 o 
   3   1   7     1527.14     1568.48     11.08 o 
   4   1   7       63.40       87.81      1.77 o 
   5   1   7        3.93        6.31      0.92 o 
   6   1   7      192.74      182.34      3.35 o 
   7   1   7      479.65      486.10      5.99 o 
   8   1   7      269.41      248.61      6.27 o 
   9   1   7       11.39       10.47      3.21 o 
 -10   2   7      329.32      342.33      8.28 o 
  -9   2   7      321.22      319.73      5.83 o 
  -8   2   7        8.22        9.37      1.12 o 
  -7   2   7      368.30      380.05      4.22 o 
  -6   2   7        0.91        0.38      0.73 o 
  -5   2   7      120.65      126.18      2.29 o 
  -4   2   7      235.25      245.25      3.16 o 
  -3   2   7      174.84      196.32      2.61 o 
  -2   2   7      132.30      135.81      1.82 o 
  -1   2   7       16.74       13.84      1.40 o 
   0   2   7     1525.96     1562.69     12.44 o 
   1   2   7      130.45      173.51      2.03 o 
   2   2   7      183.22      219.95      2.86 o 
   3   2   7       84.74       89.10      1.58 o 
   4   2   7      297.69      312.47      3.53 o 
   5   2   7      120.16      110.96      2.60 o 
   6   2   7       30.54       31.85      1.79 o 
   7   2   7      140.40      128.49      6.64 o 
   8   2   7       39.79       42.29      3.69 o 
   9   2   7       14.95        9.71      2.41 o 
  -9   3   7       11.07        9.75      1.71 o 
  -8   3   7        2.23        0.42      0.91 o 
  -7   3   7       23.17       24.18      1.49 o 
  -6   3   7      214.13      212.05      3.29 o 
  -5   3   7        8.86        9.59      0.96 o 
  -4   3   7      520.61      560.44      4.72 o 
  -3   3   7        4.81        6.36      0.67 o 
  -2   3   7        0.59        0.44      0.54 o 
  -1   3   7      403.24      394.51      4.01 o 
   0   3   7      130.13      165.32      2.60 o 
   1   3   7     1526.42     1611.89     14.22 o 
   2   3   7        2.24        1.66      0.63 o 
   3   3   7      411.20      414.93      5.34 o 
   4   3   7        2.82        2.49      1.01 o 
   5   3   7      398.00      406.63      6.16 o 
   6   3   7      368.63      356.47      5.09 o 
   7   3   7       69.77       71.81      3.29 o 
   8   3   7       47.63       51.79      4.81 o 
   9   3   7        0.18        0.88      1.32 o 
  -9   4   7      128.43      117.70      3.59 o 
  -8   4   7      237.86      249.74      4.75 o 
  -7   4   7       53.22       54.34      2.41 o 
  -6   4   7       62.01       59.82      3.40 o 
  -5   4   7        3.07        3.29      1.68 o 
  -4   4   7      304.69      322.61      6.03 o 
  -3   4   7      262.96      263.09      4.18 o 
  -2   4   7      312.06      319.80      5.23 o 
  -1   4   7        0.95       -0.56      0.57 o 
   0   4   7      414.29      441.95      4.64 o 
   1   4   7       52.26       50.82      1.24 o 
   2   4   7      245.69      278.46      3.25 o 
   3   4   7        0.48        0.42      0.77 o 
   4   4   7      643.59      605.45      9.58 o 
   5   4   7      513.19      497.57      8.06 o 
   6   4   7        0.65       -1.51      1.14 o 
   7   4   7      115.65      112.50      3.72 o 
   8   4   7      197.34      198.63      6.24 o 
   9   4   7        0.53        3.80      1.92 o 
  -8   5   7       41.90       34.58      2.77 o 
  -7   5   7       15.56       18.28      2.04 o 
  -6   5   7      179.11      163.26      4.38 o 
  -5   5   7      252.15      264.54      6.04 o 
  -4   5   7        6.98        4.75      1.35 o 
  -3   5   7      191.49      195.30      5.93 o 
  -2   5   7      718.81      743.94      8.32 o 
  -1   5   7     2024.97     2015.36     15.92 o 
   0   5   7      152.84      142.96      2.35 o 
   1   5   7       85.74       81.92      2.35 o 
   2   5   7        0.40        1.29      0.65 o 
   3   5   7        1.57        1.88      0.99 o 
   4   5   7      119.31      109.89      2.96 o 
   5   5   7       10.12       10.40      1.48 o 
   6   5   7        2.22        0.34      1.22 o 
   7   5   7       15.34       17.26      2.05 o 
   8   5   7        2.14        2.60      1.61 o 
  -8   6   7       12.68       12.85      2.05 o 
  -7   6   7       89.44       96.39      3.80 o 
  -6   6   7        0.87        0.55      1.31 o 
  -5   6   7       57.40       42.04      2.63 o 
  -4   6   7      390.29      389.96      7.19 o 
  -3   6   7      232.78      233.16      4.29 o 
  -2   6   7        0.07       -0.07      0.83 o 
  -1   6   7      165.23      161.64      2.80 o 
   0   6   7        2.49        3.46      0.82 o 
   1   6   7        0.49        0.86      1.08 o 
   2   6   7      321.85      297.82      3.78 o 
   3   6   7        5.86        5.62      1.00 o 
   4   6   7       44.48       38.92      3.77 o 
   5   6   7       19.83       16.11      2.01 o 
   6   6   7        6.00        4.07      1.66 o 
   7   6   7      165.90      156.10      5.14 o 
  -7   7   7       15.12       19.16      2.39 o 
  -6   7   7        8.15        9.29      2.46 o 
  -5   7   7      196.95      185.57      5.37 o 
  -4   7   7       36.43       32.38      2.30 o 
  -3   7   7       48.77       51.14      2.87 o 
  -2   7   7       10.88       14.53      1.46 o 
  -1   7   7      139.34      135.24      3.11 o 
   0   7   7      250.30      223.87      5.45 o 
   1   7   7       16.66       14.84      1.92 o 
   2   7   7        3.14        2.52      1.08 o 
   3   7   7       53.29       52.94      2.78 o 
   4   7   7        0.22        1.10      1.14 o 
   5   7   7       59.62       57.81      3.32 o 
   6   7   7        5.67        2.60      1.55 o 
  -5   8   7       64.71       66.73      3.60 o 
  -4   8   7       69.47       66.13      3.21 o 
  -3   8   7       61.05       54.22      2.85 o 
  -2   8   7        5.62        5.55      1.45 o 
  -1   8   7        1.50        2.80      1.01 o 
   0   8   7       44.20       38.36      3.41 o 
   1   8   7       84.28       82.96      3.70 o 
   2   8   7        5.42        2.67      1.54 o 
   3   8   7        0.21       -0.72      1.06 o 
   4   8   7        5.97        7.86      1.63 o 
   5   8   7       12.16       19.33      2.23 o 
  -3   9   7       21.16       31.77      2.43 o 
  -2   9   7        4.22        5.18      1.44 o 
  -1   9   7        2.40        1.08      0.99 o 
   0   9   7        0.84        0.29      1.32 o 
   1   9   7        9.42       11.99      1.85 o 
   2   9   7       49.77       56.33      4.46 o 
 -10   0   8       37.98       37.19      6.42 o 
  -8   0   8     2425.89     2426.75     34.90 o 
  -6   0   8      132.50      129.61      3.59 o 
  -4   0   8      488.15      444.06      6.18 o 
  -2   0   8     1113.64     1153.60     11.33 o 
   0   0   8     3440.05     3533.19     29.58 o 
   2   0   8      349.49      403.83      4.61 o 
   4   0   8      345.06      355.41      5.28 o 
   6   0   8       11.21       11.71      1.93 o 
   8   0   8     1004.27      986.57     14.18 o 
 -10   1   8       94.01       96.26      3.62 o 
  -9   1   8       36.51       37.32      2.57 o 
  -8   1   8        3.96        2.21      1.48 o 
  -7   1   8      170.47      159.30      3.11 o 
  -6   1   8      377.82      386.65      4.65 o 
  -5   1   8       36.37       42.61      1.44 o 
  -4   1   8       45.04       44.84      1.37 o 
  -3   1   8      647.90      700.03      5.60 o 
  -2   1   8     2539.12     2776.93     18.29 o 
  -1   1   8      522.44      576.45      4.91 o 
   0   1   8     1980.60     1961.16     14.15 o 
   1   1   8      354.60      405.28      3.34 o 
   2   1   8      262.05      306.46      2.71 o 
   3   1   8      777.33      782.51      6.00 o 
   4   1   8      414.02      419.13      4.39 o 
   5   1   8      333.75      335.89      3.78 o 
   6   1   8      142.77      144.91      3.10 o 
   7   1   8       25.75       39.27      2.52 o 
   8   1   8      147.98      163.71      5.21 o 
   9   1   8        9.61        4.94      3.05 o 
 -10   2   8       72.85       78.25      3.63 o 
  -9   2   8       39.40       41.88      3.23 o 
  -8   2   8       97.05      102.21      2.51 o 
  -7   2   8      373.36      382.96      4.59 o 
  -6   2   8       18.09       20.89      1.30 o 
  -5   2   8      211.95      204.35      3.13 o 
  -4   2   8        0.13        0.64      0.56 o 
  -3   2   8     1017.01     1117.86      7.55 o 
  -2   2   8        8.69       13.47      0.70 o 
  -1   2   8     2771.77     2943.72     18.84 o 
   0   2   8     1040.58     1028.90      8.10 o 
   1   2   8      918.94      935.43      6.49 o 
   2   2   8      676.13      695.30      7.38 o 
   3   2   8       23.90       27.49      1.09 o 
   4   2   8     1219.48     1238.13      9.48 o 
   5   2   8      589.65      593.08      6.11 o 
   6   2   8       40.73       39.86      2.03 o 
   7   2   8       22.65       23.62      2.66 o 
   8   2   8       51.24       49.71      4.38 o 
   9   2   8      505.58      536.70      8.30 o 
  -9   3   8      423.06      446.15      5.66 o 
  -8   3   8      428.33      428.23      5.32 o 
  -7   3   8      265.58      278.93      4.30 o 
  -6   3   8      128.07      124.73      2.78 o 
  -5   3   8        1.29       -0.32      0.71 o 
  -4   3   8        0.28        3.18      0.73 o 
  -3   3   8      161.78      177.70      2.71 o 
  -2   3   8      367.62      352.52      4.50 o 
  -1   3   8      716.70      760.74      9.93 o 
   0   3   8      724.09      740.21      6.95 o 
   1   3   8       20.79       25.14      1.28 o 
   2   3   8       49.65       59.22      2.26 o 
   3   3   8       61.47       76.74      2.42 o 
   4   3   8        3.21        4.10      1.15 o 
   5   3   8       71.10       71.76      2.80 o 
   6   3   8      173.68      168.79      3.23 o 
   7   3   8       58.81       46.19      4.23 o 
   8   3   8       14.42       11.30      1.57 o 
   9   3   8       48.06       48.06      4.21 o 
  -9   4   8       10.45        8.38      1.95 o 
  -8   4   8       19.14       23.00      1.56 o 
  -7   4   8       56.45       55.92      2.00 o 
  -6   4   8       13.33       15.34      1.49 o 
  -5   4   8      119.39      117.82      2.96 o 
  -4   4   8        8.30        8.68      1.07 o 
  -3   4   8       48.56       59.83      2.41 o 
  -2   4   8      305.05      314.91      3.63 o 
  -1   4   8      527.63      547.35      4.71 o 
   0   4   8        0.61       -0.41      0.47 o 
   1   4   8      258.56      271.72      3.01 o 
   2   4   8       62.87       57.76      1.82 o 
   3   4   8       36.87       34.30      1.89 o 
   4   4   8       25.34       16.21      3.10 o 
   5   4   8       31.83       27.90      2.09 o 
   6   4   8       29.42       27.82      2.22 o 
   7   4   8       40.59       45.78      2.80 o 
   8   4   8      163.45      174.64      5.44 o 
  -8   5   8      126.23      143.82      4.57 o 
  -7   5   8       97.85       98.66      5.32 o 
  -6   5   8      181.76      192.12      5.46 o 
  -5   5   8       30.16       31.33      2.66 o 
  -4   5   8        2.67        3.07      1.18 o 
  -3   5   8      108.58      102.28      2.82 o 
  -2   5   8      362.54      352.10      5.19 o 
  -1   5   8        0.00        0.30      0.66 o 
   0   5   8       71.04       61.69      1.77 o 
   1   5   8       12.20       13.36      1.03 o 
   2   5   8        2.54        2.88      0.88 o 
   3   5   8        4.06        1.27      0.93 o 
   4   5   8       23.27       18.83      1.67 o 
   5   5   8       78.91       70.36      2.82 o 
   6   5   8       97.57      100.44      3.46 o 
   7   5   8      144.78      145.14      5.75 o 
   8   5   8        1.76        0.78      1.85 o 
  -7   6   8        9.11        9.48      1.82 o 
  -6   6   8      164.50      182.64      4.87 o 
  -5   6   8       25.40       22.80      2.33 o 
  -4   6   8      466.47      478.62      8.29 o 
  -3   6   8      231.56      227.21      5.21 o 
  -2   6   8       32.38       33.46      1.93 o 
  -1   6   8        7.83        7.95      1.85 o 
   0   6   8      159.50      163.58      2.80 o 
   1   6   8       10.22        6.41      0.88 o 
   2   6   8       69.07       65.82      2.96 o 
   3   6   8        0.49        0.61      1.05 o 
   4   6   8      261.68      260.97      5.53 o 
   5   6   8        0.26        1.59      1.34 o 
   6   6   8        1.42        3.08      2.43 o 
   7   6   8       10.76        8.68      1.64 o 
  -6   7   8        7.34        5.12      1.59 o 
  -5   7   8       93.45       85.97      3.97 o 
  -4   7   8      125.58      129.07      4.40 o 
  -3   7   8       10.07       13.05      1.83 o 
  -2   7   8       50.64       51.61      2.35 o 
  -1   7   8       61.19       59.93      2.86 o 
   0   7   8       59.33       57.31      2.17 o 
   1   7   8       89.50       97.39      2.59 o 
   2   7   8       39.15       37.39      1.93 o 
   3   7   8        0.13        0.19      0.87 o 
   4   7   8        8.62       15.45      1.85 o 
   5   7   8      390.27      384.85      7.49 o 
   6   7   8       10.53        5.74      1.83 o 
  -5   8   8       35.38       30.52      2.63 o 
  -4   8   8       12.85       16.35      2.27 o 
  -3   8   8      221.77      230.41      5.61 o 
  -2   8   8        0.32        0.38      1.24 o 
  -1   8   8       63.00       59.06      2.40 o 
   0   8   8       44.46       49.88      4.21 o 
   1   8   8      280.82      281.64      6.81 o 
   2   8   8       20.68       20.71      1.61 o 
   3   8   8       74.53       81.02      3.09 o 
   4   8   8       10.61       11.60      2.56 o 
  -2   9   8      167.59      190.95      4.53 o 
  -1   9   8      163.68      179.14      5.87 o 
   0   9   8      100.50      106.94      4.54 o 
   1   9   8       68.10       76.01      3.89 o 
   2   9   8       34.15       25.04     10.13 o 
  -9   0   9       44.20       53.67      4.62 o 
  -7   0   9     1470.75     1398.00     22.31 o 
  -5   0   9        0.84        1.39      0.95 o 
  -3   0   9     1325.50     1418.34     13.96 o 
  -1   0   9      708.29      825.47      8.71 o 
   1   0   9       77.55       71.55      2.09 o 
   3   0   9      764.63      808.54      8.99 o 
   5   0   9      653.07      651.87      9.75 o 
   7   0   9      355.39      342.11      7.21 o 
   9   0   9      199.47      188.49     11.25 o 
 -10   1   9       12.96       12.23      2.06 o 
  -9   1   9      194.89      202.22      4.77 o 
  -8   1   9        2.41        3.97      1.55 o 
  -7   1   9     2132.42     2114.78     15.94 o 
  -6   1   9      456.21      493.21      5.50 o 
  -5   1   9      218.31      199.41      2.91 o 
  -4   1   9       36.31       33.09      1.26 o 
  -3   1   9       90.41      107.37      2.10 o 
  -2   1   9      102.28      109.27      2.03 o 
  -1   1   9      267.50      276.39      3.15 o 
   0   1   9     3095.68     3309.19     20.01 o 
   1   1   9      321.88      306.08      3.09 o 
   2   1   9      130.52      142.56      1.84 o 
   3   1   9      222.88      253.16      2.78 o 
   4   1   9        0.76       -0.19      0.66 o 
   5   1   9      106.14      108.15      2.59 o 
   6   1   9       19.50       25.09      1.54 o 
   7   1   9      158.02      156.56      4.44 o 
   8   1   9       38.01       47.21      3.71 o 
   9   1   9       58.25       55.98     10.16 o 
  -9   2   9       12.36        7.42      1.76 o 
  -8   2   9      423.64      425.35      5.29 o 
  -7   2   9        3.85        4.07      0.99 o 
  -6   2   9       15.13       15.02      1.19 o 
  -5   2   9        0.14        0.42      0.71 o 
  -4   2   9       37.99       42.94      1.49 o 
  -3   2   9      111.01      104.23      1.80 o 
  -2   2   9       10.96       10.90      0.85 o 
  -1   2   9      409.26      401.56      3.67 o 
   0   2   9       75.91       68.80      1.42 o 
   1   2   9      921.34      951.94      6.42 o 
   2   2   9      107.29      114.92      1.85 o 
   3   2   9        0.08       -0.46      0.53 o 
   4   2   9        1.56        0.22      0.72 o 
   5   2   9      101.64      106.40      2.48 o 
   6   2   9      421.85      433.67      6.46 o 
   7   2   9        6.97        6.76      1.45 o 
   8   2   9        2.27        1.35      1.34 o 
   9   2   9        3.27        2.60      2.13 o 
  -9   3   9      244.85      258.01      4.23 o 
  -8   3   9        0.58        0.25      0.95 o 
  -7   3   9      426.48      413.15      5.43 o 
  -6   3   9      217.81      210.86      3.58 o 
  -5   3   9      105.82      114.49      2.86 o 
  -4   3   9      133.08      145.09      2.69 o 
  -3   3   9       30.01       36.37      1.89 o 
  -2   3   9     1169.65     1239.20     12.24 o 
  -1   3   9      247.39      249.88      5.70 o 
   0   3   9        1.16        0.13      0.79 o 
   1   3   9     1172.83     1113.79      9.11 o 
   2   3   9       16.83       13.70      1.15 o 
   3   3   9      216.77      199.29      4.50 o 
   4   3   9       88.29       77.06      2.82 o 
   5   3   9      105.40       90.69      3.18 o 
   6   3   9      528.97      500.62      6.12 o 
   7   3   9      211.61      214.66      5.35 o 
   8   3   9        2.08        1.87      1.24 o 
  -9   4   9        0.43       -0.50      1.21 o 
  -8   4   9       48.33       50.07      2.12 o 
  -7   4   9        0.26        1.65      0.98 o 
  -6   4   9      272.23      280.69      5.11 o 
  -5   4   9       66.88       66.96      2.54 o 
  -4   4   9      147.43      157.72      3.47 o 
  -3   4   9      780.35      780.78      7.87 o 
  -2   4   9       29.03       24.51      1.39 o 
  -1   4   9       16.37       19.72      1.02 o 
   0   4   9       20.35       19.78      1.30 o 
   1   4   9        4.43        4.35      0.81 o 
   2   4   9        0.99        1.28      0.92 o 
   3   4   9      164.16      147.56      6.77 o 
   4   4   9       12.79        6.57      1.54 o 
   5   4   9       53.46       56.64      3.20 o 
   6   4   9       14.63       16.89      1.91 o 
   7   4   9      225.44      219.03      5.14 o 
   8   4   9       68.35       79.45      7.00 o 
  -8   5   9      127.88      143.49      4.67 o 
  -7   5   9      325.04      320.40      6.56 o 
  -6   5   9        5.48        7.00      1.77 o 
  -5   5   9        1.31       -1.42      1.94 o 
  -4   5   9        7.62        7.97      2.35 o 
  -3   5   9       62.16       61.04      2.44 o 
  -2   5   9        0.00       -0.45      0.77 o 
  -1   5   9       11.14       13.64      1.30 o 
   0   5   9        1.33        2.70      0.88 o 
   1   5   9       31.95       24.69      1.60 o 
   2   5   9      121.37      136.59      3.01 o 
   3   5   9       86.25       75.28      2.54 o 
   4   5   9        2.38        1.69      1.15 o 
   5   5   9       82.59       76.23      2.97 o 
   6   5   9      144.01      147.34      4.12 o 
   7   5   9        0.41        0.11      1.46 o 
  -7   6   9        5.02        2.85      1.57 o 
  -6   6   9      178.95      186.38      5.68 o 
  -5   6   9       23.40       20.35      3.18 o 
  -4   6   9      116.26      120.14      4.18 o 
  -3   6   9       66.30       66.61      4.35 o 
  -2   6   9        3.57        1.61      0.95 o 
  -1   6   9        4.36        5.63      1.14 o 
   0   6   9       60.79       50.58      3.02 o 
   1   6   9      147.70      141.13      6.46 o 
   2   6   9       71.17       63.69      2.48 o 
   3   6   9      194.10      179.64      4.39 o 
   4   6   9        5.23       10.40      1.68 o 
   5   6   9       17.57       20.04      2.22 o 
   6   6   9        0.84        0.03      1.24 o 
   7   6   9        6.88       10.72      1.89 o 
  -6   7   9        9.67        9.79      1.87 o 
  -5   7   9        6.19        7.41      1.97 o 
  -4   7   9       44.38       49.60      3.47 o 
  -3   7   9       71.45       77.01      3.43 o 
  -2   7   9       39.73       39.20      2.23 o 
  -1   7   9      150.53      142.64      3.46 o 
   0   7   9      547.65      558.74      7.31 o 
   1   7   9       19.53       16.19      1.45 o 
   2   7   9      259.03      261.23      4.65 o 
   3   7   9      101.68       96.35      3.99 o 
   4   7   9        9.73        3.51      1.44 o 
   5   7   9        3.85        2.95      1.53 o 
  -5   8   9      103.88      114.94      4.15 o 
  -4   8   9        0.00       -1.27      1.18 o 
  -3   8   9        3.00        3.75      1.56 o 
  -2   8   9       13.98       12.16      2.82 o 
  -1   8   9       25.67       19.60      1.74 o 
   0   8   9      140.91      141.34      3.43 o 
   1   8   9       58.64       44.82      2.15 o 
   2   8   9      134.04      139.67      3.95 o 
   3   8   9       28.87       26.89      2.31 o 
   4   8   9       36.72       45.80      2.94 o 
  -1   9   9       52.66       57.13      3.40 o 
   0   9   9       10.83       13.30      1.63 o 
   1   9   9       41.26       39.80      3.28 o 
 -10   0  10      171.81      182.40      7.59 o 
  -8   0  10      150.70      143.25      6.24 o 
  -6   0  10     3588.50     3514.59     37.15 o 
  -4   0  10      227.87      236.38      4.50 o 
  -2   0  10     1622.74     1609.25     15.37 o 
   0   0  10       14.82       12.01      1.13 o 
   2   0  10      270.93      270.40      4.46 o 
   4   0  10      461.05      471.73      6.54 o 
   6   0  10       33.46       35.85      2.84 o 
   8   0  10       71.87       74.90      4.92 o 
  -9   1  10        4.32        2.37      1.68 o 
  -8   1  10      260.23      276.22      5.95 o 
  -7   1  10      304.17      296.66      4.66 o 
  -6   1  10      767.82      791.58      7.57 o 
  -5   1  10      366.69      374.87      4.23 o 
  -4   1  10        2.58        1.74      0.67 o 
  -3   1  10      765.79      726.10      6.49 o 
  -2   1  10        2.69       10.75      0.92 o 
  -1   1  10      135.52      127.95      2.70 o 
   0   1  10      356.63      359.37      3.55 o 
   1   1  10        6.73       12.66      1.03 o 
   2   1  10      103.97       98.35      1.73 o 
   3   1  10       72.95       73.30      1.79 o 
   4   1  10      209.12      213.90      3.49 o 
   5   1  10       12.12       13.77      1.32 o 
   6   1  10      381.75      369.66      5.08 o 
   7   1  10        1.63       -0.68      1.22 o 
   8   1  10      156.36      163.00      4.38 o 
   9   1  10       21.92       17.41      2.41 o 
  -9   2  10       18.02       17.65      2.21 o 
  -8   2  10        2.44        1.44      1.11 o 
  -7   2  10      145.71      159.44      3.04 o 
  -6   2  10      268.43      267.99      3.99 o 
  -5   2  10     1821.87     1814.14     13.67 o 
  -4   2  10        0.11        0.70      0.68 o 
  -3   2  10       85.20      104.13      2.02 o 
  -2   2  10       12.04        6.09      0.75 o 
  -1   2  10      785.29      857.85      6.07 o 
   0   2  10      529.51      505.33      4.39 o 
   1   2  10     1374.84     1423.59      9.68 o 
   2   2  10      765.81      759.92      6.00 o 
   3   2  10      183.84      178.86      2.71 o 
   4   2  10       30.20       29.80      1.51 o 
   5   2  10      394.70      367.78      5.19 o 
   6   2  10        6.79        6.42      1.35 o 
   7   2  10      167.47      169.65      4.13 o 
   8   2  10       48.60       48.66      4.08 o 
   9   2  10        5.88        7.60      1.80 o 
  -9   3  10      117.88      133.67      3.37 o 
  -8   3  10      449.06      441.43      5.95 o 
  -7   3  10        3.23        3.64      1.12 o 
  -6   3  10      458.03      437.53      5.93 o 
  -5   3  10       56.27       47.87      2.45 o 
  -4   3  10      154.60      155.42      3.98 o 
  -3   3  10       39.91       42.31      1.63 o 
  -2   3  10       87.70       84.86      1.74 o 
  -1   3  10      167.58      167.18      2.83 o 
   0   3  10       59.60       68.62      2.52 o 
   1   3  10      135.34      146.62      2.61 o 
   2   3  10        5.90        4.60      1.26 o 
   3   3  10       27.48       31.68      2.05 o 
   4   3  10      536.59      572.71      7.86 o 
   5   3  10       41.57       39.04      2.48 o 
   6   3  10       85.04       80.97      2.86 o 
   7   3  10       58.07       65.54      4.67 o 
   8   3  10       37.97       51.00      3.55 o 
  -8   4  10      136.95      151.73      3.21 o 
  -7   4  10      132.85      145.78      5.94 o 
  -6   4  10      111.80      110.74      3.35 o 
  -5   4  10      340.10      328.75      5.59 o 
  -4   4  10       45.01       49.26      3.49 o 
  -3   4  10       60.41       53.84      2.01 o 
  -2   4  10       75.71       80.33      2.30 o 
  -1   4  10      240.69      250.13      3.87 o 
   0   4  10      456.26      473.01      5.67 o 
   1   4  10      585.52      607.62      7.54 o 
   2   4  10      743.93      721.25     16.24 o 
   3   4  10      127.93      130.30      3.81 o 
   4   4  10        0.00       -0.59      1.15 o 
   5   4  10       64.14       70.56      6.23 o 
   6   4  10        6.91        6.08      1.56 o 
   7   4  10       88.28       86.00      3.99 o 
   8   4  10        7.65       13.78      2.62 o 
  -8   5  10        4.70        2.35      1.59 o 
  -7   5  10       62.72       61.38      5.16 o 
  -6   5  10        0.98        2.61      1.59 o 
  -5   5  10       44.83       45.89      4.03 o 
  -4   5  10      602.43      606.00      9.63 o 
  -3   5  10       12.88       12.52      1.42 o 
  -2   5  10        1.72        1.99      0.94 o 
  -1   5  10       68.60       74.49      2.88 o 
   0   5  10      107.30       92.19      2.81 o 
   1   5  10      357.83      346.66      4.60 o 
   2   5  10       34.83       26.71      1.79 o 
   3   5  10      338.53      314.49      5.21 o 
   4   5  10      608.53      570.31      7.88 o 
   5   5  10        0.05       -0.18      1.07 o 
   6   5  10       57.43       59.17      3.05 o 
   7   5  10       99.36       95.41      4.41 o 
  -7   6  10       67.85       73.24      3.79 o 
  -6   6  10       50.03       39.79      3.24 o 
  -5   6  10      118.97      119.63      4.55 o 
  -4   6  10      130.35      135.94      4.51 o 
  -3   6  10        4.23        2.69      1.35 o 
  -2   6  10       12.39       10.18      1.41 o 
  -1   6  10        1.79        2.93      1.04 o 
   0   6  10      567.92      550.06      9.70 o 
   1   6  10      249.67      252.44      4.59 o 
   2   6  10       57.96       55.73      2.75 o 
   3   6  10       17.66       14.53      1.79 o 
   4   6  10        0.02        0.94      1.22 o 
   5   6  10        1.49        1.56      1.23 o 
   6   6  10        3.84        2.51      1.40 o 
  -6   7  10      113.54      125.81      4.40 o 
  -5   7  10       22.84       29.35      4.09 o 
  -4   7  10        8.02        5.68      1.74 o 
  -3   7  10      142.55      145.73      4.58 o 
  -2   7  10       58.16       57.72      3.09 o 
  -1   7  10      279.47      268.18      4.93 o 
   0   7  10       32.89       33.29      2.06 o 
   1   7  10        3.26        5.18      1.20 o 
   2   7  10        0.06       -0.34      1.40 o 
   3   7  10        9.62        7.08      1.59 o 
   4   7  10        0.17       -0.25      2.11 o 
   5   7  10       29.11       27.06      2.99 o 
  -4   8  10      115.63      114.17      4.51 o 
  -3   8  10      138.88      146.79      6.96 o 
  -2   8  10      106.24      115.71      4.00 o 
  -1   8  10       27.25       28.53      3.57 o 
   0   8  10        8.17       12.08      1.97 o 
   1   8  10        7.53        6.50      1.48 o 
   2   8  10        3.01        2.58      1.20 o 
   3   8  10       57.33       55.68      2.40 o 
  -9   0  11        9.93       10.55      3.03 o 
  -7   0  11        0.55        2.19      2.03 o 
  -5   0  11      328.11      294.92      6.24 o 
  -3   0  11      319.56      345.08      5.45 o 
  -1   0  11      662.12      753.94      8.57 o 
   1   0  11        2.90        6.40      1.03 o 
   3   0  11      889.08      848.83      8.63 o 
   5   0  11      113.89      120.16      3.46 o 
   7   0  11      124.85      125.47      3.89 o 
  -9   1  11        2.45        4.80      1.82 o 
  -8   1  11       60.94       58.33      3.36 o 
  -7   1  11      300.11      289.14      5.28 o 
  -6   1  11      414.24      378.58      5.38 o 
  -5   1  11        2.20        3.89      0.91 o 
  -4   1  11       10.40        8.84      0.98 o 
  -3   1  11       44.05       43.15      1.67 o 
  -2   1  11       30.89       40.05      1.52 o 
  -1   1  11       29.38       33.54      1.36 o 
   0   1  11      446.80      486.61      4.75 o 
   1   1  11        1.80        2.46      0.59 o 
   2   1  11      641.00      621.38      5.30 o 
   3   1  11      141.20      144.48      2.26 o 
   4   1  11      267.48      265.12      3.63 o 
   5   1  11        7.03        6.77      1.17 o 
   6   1  11       62.10       54.50      2.53 o 
   7   1  11       32.03       36.30      3.49 o 
   8   1  11       95.58      103.01      3.71 o 
  -9   2  11       19.28       28.57      2.62 o 
  -8   2  11      102.77      115.53      3.19 o 
  -7   2  11      654.76      664.59      6.67 o 
  -6   2  11      230.83      202.34      3.54 o 
  -5   2  11      776.69      781.47      7.44 o 
  -4   2  11       12.62       14.86      1.18 o 
  -3   2  11       49.02       45.70      1.68 o 
  -2   2  11       35.87       30.54      1.36 o 
  -1   2  11        4.86        8.93      0.72 o 
   0   2  11      226.66      247.87      2.92 o 
   1   2  11        6.14        8.07      0.78 o 
   2   2  11       87.55       83.58      1.83 o 
   3   2  11      142.61      152.02      2.56 o 
   4   2  11      110.17      110.65      2.54 o 
   5   2  11      354.50      358.30      5.75 o 
   6   2  11       16.23       18.90      1.85 o 
   7   2  11       69.09       58.57      3.28 o 
   8   2  11       19.95       22.40      2.17 o 
  -9   3  11        5.01        6.96      1.64 o 
  -8   3  11       11.11       15.02      1.60 o 
  -7   3  11       19.04       20.61      1.82 o 
  -6   3  11       19.15       14.18      1.37 o 
  -5   3  11     1262.13     1229.07     12.05 o 
  -4   3  11     1460.07     1479.53     11.21 o 
  -3   3  11      761.19      725.70      6.98 o 
  -2   3  11        0.11        0.04      0.59 o 
  -1   3  11       67.31       71.73      2.25 o 
   0   3  11      118.03      134.59      2.93 o 
   1   3  11      695.67      689.28      7.61 o 
   2   3  11      214.14      218.91      3.83 o 
   3   3  11        6.41       11.09      1.51 o 
   4   3  11      268.98      250.68      5.01 o 
   5   3  11      210.14      203.44      4.68 o 
   6   3  11        0.49        0.13      1.58 o 
   7   3  11        1.09        0.88      1.20 o 
   8   3  11       54.50       47.63      2.47 o 
  -8   4  11       14.97       18.97      2.27 o 
  -7   4  11        5.72        6.39      1.44 o 
  -6   4  11       47.23       45.46      2.58 o 
  -5   4  11        0.74       -0.19      1.08 o 
  -4   4  11      592.90      617.67      8.29 o 
  -3   4  11       12.43       18.53      1.45 o 
  -2   4  11       45.05       53.32      2.17 o 
  -1   4  11      453.82      478.71      5.93 o 
   0   4  11        4.25        2.97      1.06 o 
   1   4  11       34.46       30.14      1.92 o 
   2   4  11      550.04      548.74      8.36 o 
   3   4  11        3.54        3.96      1.21 o 
   4   4  11      398.19      366.22      5.89 o 
   5   4  11        7.03        7.86      1.55 o 
   6   4  11       20.96       22.84      2.24 o 
   7   4  11        4.16        7.29      2.05 o 
  -8   5  11      162.35      170.26      5.41 o 
  -7   5  11        2.56        2.37      3.14 o 
  -6   5  11      209.79      214.70      6.06 o 
  -5   5  11       97.42       90.11      5.21 o 
  -4   5  11      463.19      487.53      9.26 o 
  -3   5  11        0.07        0.32      0.99 o 
  -2   5  11      238.20      241.74      4.74 o 
  -1   5  11        9.70        7.60      1.65 o 
   0   5  11        9.65       10.23      1.14 o 
   1   5  11      208.81      216.16      4.11 o 
   2   5  11       15.59       13.95      1.52 o 
   3   5  11       50.19       52.56      2.46 o 
   4   5  11        3.81        5.50      1.44 o 
   5   5  11        0.96        1.56      1.02 o 
   6   5  11        2.29        4.21      1.59 o 
   7   5  11      132.41      120.37      4.76 o 
  -7   6  11       22.77       20.22      2.74 o 
  -6   6  11        0.01        0.22      1.54 o 
  -5   6  11      149.47      156.22      5.60 o 
  -4   6  11       46.76       40.48      3.03 o 
  -3   6  11      105.83      109.86      4.86 o 
  -2   6  11      376.89      370.83      6.05 o 
  -1   6  11        6.01        8.04      1.33 o 
   0   6  11      183.46      189.84      4.77 o 
   1   6  11       68.44       66.39      2.94 o 
   2   6  11      141.59      119.63      3.98 o 
   3   6  11      138.62      134.81      4.13 o 
   4   6  11       55.00       51.38      3.11 o 
   5   6  11       78.26       73.14      2.96 o 
   6   6  11        0.11        1.21      1.45 o 
  -5   7  11       28.67       24.83      2.72 o 
  -4   7  11      411.05      418.81      8.31 o 
  -3   7  11      501.95      498.36      8.88 o 
  -2   7  11       37.06       37.71      2.91 o 
  -1   7  11       18.88       19.51      1.78 o 
   0   7  11       33.50       31.65      2.11 o 
   1   7  11      148.60      132.03      3.83 o 
   2   7  11        2.46        1.57      1.40 o 
   3   7  11      120.54      105.67      3.77 o 
   4   7  11       85.24       93.98      3.80 o 
   5   7  11        3.89        3.71      1.56 o 
  -3   8  11      115.04      127.43      4.56 o 
  -2   8  11        0.81       -0.05      1.35 o 
  -1   8  11        0.01        0.24      1.11 o 
   0   8  11       37.11       38.92      2.35 o 
   1   8  11        0.62        0.38      1.12 o 
   2   8  11        1.43        4.42      1.49 o 
   3   8  11       14.47        8.43      1.42 o 
  -8   0  12        2.23        4.08      2.43 o 
  -6   0  12      385.44      348.56      7.48 o 
  -4   0  12      275.83      255.36      5.74 o 
  -2   0  12      402.61      416.57      6.07 o 
   0   0  12      775.14      722.12      8.41 o 
   2   0  12       13.80       18.13      1.78 o 
   4   0  12       16.73       21.17      1.84 o 
   6   0  12        0.79       -0.25      1.20 o 
   8   0  12      124.30      121.78      5.54 o 
  -9   1  12       74.16       71.30      3.80 o 
  -8   1  12       10.76        7.07      1.82 o 
  -7   1  12      147.05      135.70      3.77 o 
  -6   1  12        7.60        4.98      1.29 o 
  -5   1  12      170.48      174.90      3.56 o 
  -4   1  12        3.14        4.68      0.91 o 
  -3   1  12       83.02       90.84      2.25 o 
  -2   1  12     1646.66     1643.08     12.35 o 
  -1   1  12       49.42       58.43      1.77 o 
   0   1  12       95.67      116.12      2.28 o 
   1   1  12        0.00        0.40      0.59 o 
   2   1  12       13.18       13.16      0.98 o 
   3   1  12      416.92      410.03      4.06 o 
   4   1  12      225.08      219.73      3.40 o 
   5   1  12      582.98      584.44      6.54 o 
   6   1  12       43.45       45.88      2.84 o 
   7   1  12       10.26       14.90      2.07 o 
   8   1  12       55.40       56.11      3.54 o 
  -9   2  12       15.70       14.74      2.39 o 
  -8   2  12       73.39       72.05      2.75 o 
  -7   2  12       29.99       16.80      1.58 o 
  -6   2  12      117.42      135.26      3.03 o 
  -5   2  12      565.96      520.08      5.85 o 
  -4   2  12      651.16      613.72      6.79 o 
  -3   2  12      408.60      396.74      5.01 o 
  -2   2  12       15.48       16.83      1.30 o 
  -1   2  12      540.22      500.57      4.73 o 
   0   2  12        0.26        0.55      0.54 o 
   1   2  12      234.36      241.89      3.04 o 
   2   2  12      548.03      542.95      4.95 o 
   3   2  12       10.26        5.26      0.86 o 
   4   2  12      108.05      104.35      3.16 o 
   5   2  12        1.98       -1.57      1.07 o 
   6   2  12       18.38       19.42      1.90 o 
   7   2  12      118.07      120.51      5.70 o 
   8   2  12       89.79      102.41      3.65 o 
  -8   3  12        0.33        0.02      1.06 o 
  -7   3  12      102.92      103.65      2.89 o 
  -6   3  12        2.50        3.81      1.07 o 
  -5   3  12        3.98        2.67      0.99 o 
  -4   3  12      478.40      444.13      4.75 o 
  -3   3  12      466.76      467.21      5.33 o 
  -2   3  12      215.08      207.12      3.17 o 
  -1   3  12       56.04       46.90      2.08 o 
   0   3  12      454.28      447.89      5.76 o 
   1   3  12       13.99       17.69      1.48 o 
   2   3  12        0.58        0.65      0.89 o 
   3   3  12      179.75      177.84      3.76 o 
   4   3  12       58.52       75.99      2.68 o 
   5   3  12      155.50      137.17      7.37 o 
   6   3  12      119.97      114.13      4.83 o 
   7   3  12        1.59        1.59      1.81 o 
   8   3  12       18.29       21.09      4.36 o 
  -8   4  12        4.81        9.83      1.75 o 
  -7   4  12        4.96        5.51      1.51 o 
  -6   4  12      137.44      142.09      4.05 o 
  -5   4  12      463.99      443.44      7.08 o 
  -4   4  12      466.72      451.54      6.99 o 
  -3   4  12      799.23      802.14      9.89 o 
  -2   4  12       83.24       88.11      2.67 o 
  -1   4  12      105.81      101.64      3.08 o 
   0   4  12      328.20      317.07      5.57 o 
   1   4  12       21.11       10.19      1.89 o 
   2   4  12        0.26       -1.45      1.59 o 
   3   4  12      272.67      252.09      5.01 o 
   4   4  12        4.41        2.47      1.14 o 
   5   4  12      188.52      190.01      4.71 o 
   6   4  12       12.77       13.24      2.25 o 
   7   4  12        1.03        1.66      1.84 o 
  -7   5  12      266.86      288.49      7.43 o 
  -6   5  12       88.45       93.12      4.55 o 
  -5   5  12       86.45       80.69      3.87 o 
  -4   5  12      726.40      731.64     11.29 o 
  -3   5  12     1704.89     1748.52     17.57 o 
  -2   5  12     1070.51     1046.22     12.28 o 
  -1   5  12        0.90        2.14      0.99 o 
   0   5  12       23.19       14.63      1.54 o 
   1   5  12      358.79      346.37      5.59 o 
   2   5  12        3.71        0.21      1.08 o 
   3   5  12       25.79       19.60      1.86 o 
   4   5  12        0.05        0.41      1.03 o 
   5   5  12      280.84      279.75      6.47 o 
   6   5  12       36.27       33.36      2.67 o 
  -6   6  12       52.08       51.55      4.88 o 
  -5   6  12       19.67       17.56      3.13 o 
  -4   6  12      110.86      114.86      4.39 o 
  -3   6  12        4.35        5.44      1.64 o 
  -2   6  12      534.99      550.69      7.88 o 
  -1   6  12      120.67      126.23      3.58 o 
   0   6  12       59.40       53.45      2.57 o 
   1   6  12       43.41       37.67      2.58 o 
   2   6  12      337.80      315.35      6.38 o 
   3   6  12       26.97       19.91      2.15 o 
   4   6  12       31.01       22.95      1.96 o 
   5   6  12        1.27        0.23      1.43 o 
  -5   7  12        3.40        5.91      1.91 o 
  -4   7  12      124.39      123.12      4.69 o 
  -3   7  12      168.58      171.69      5.16 o 
  -2   7  12       55.63       57.30      2.74 o 
  -1   7  12        7.52       10.89      1.57 o 
   0   7  12        6.92        8.74      1.60 o 
   1   7  12       20.11       21.82      2.14 o 
   2   7  12        2.07        4.01      1.52 o 
   3   7  12       32.82       36.45      3.27 o 
   4   7  12       83.19       84.02      3.82 o 
  -3   8  12       40.83       40.12      4.76 o 
  -2   8  12      128.45      123.61      9.30 o 
  -1   8  12        0.38       -0.70      1.15 o 
   0   8  12        0.98       -0.11      1.24 o 
   1   8  12       34.37       40.58      2.88 o 
   2   8  12        2.74        0.76      1.85 o 
  -9   0  13       56.60       65.43      5.12 o 
  -7   0  13       49.82       41.20      4.03 o 
  -5   0  13      163.24      163.81      4.94 o 
  -3   0  13     1799.65     1692.42     19.81 o 
  -1   0  13     1775.63     1748.43     23.88 o 
   1   0  13      165.75      179.46      4.47 o 
   3   0  13       43.37       46.68      2.46 o 
   5   0  13       56.43       62.55      2.94 o 
   7   0  13        0.00        0.58      2.89 o 
  -9   1  13        7.59        8.95      2.11 o 
  -8   1  13       24.86       24.74      2.52 o 
  -7   1  13       46.59       58.61      4.62 o 
  -6   1  13        0.00        0.02      1.09 o 
  -5   1  13       17.77       15.22      1.64 o 
  -4   1  13      546.80      538.42      5.88 o 
  -3   1  13      179.31      174.20      3.10 o 
  -2   1  13        1.50        0.83      0.74 o 
  -1   1  13      511.04      507.02      5.26 o 
   0   1  13      104.50       98.48      2.26 o 
   1   1  13      289.94      281.93      3.47 o 
   2   1  13        0.60       -0.07      0.56 o 
   3   1  13       32.29       31.89      1.48 o 
   4   1  13      201.24      184.82      3.22 o 
   5   1  13       45.41       44.66      2.11 o 
   6   1  13       97.28       83.82      2.88 o 
   7   1  13       76.20       79.92      3.02 o 
   8   1  13       74.87       85.51      4.49 o 
  -8   2  13        0.28       -0.18      1.28 o 
  -7   2  13       59.30       56.11      2.76 o 
  -6   2  13      167.06      147.93      3.50 o 
  -5   2  13      134.69      119.64      3.07 o 
  -4   2  13        0.75       -0.29      0.88 o 
  -3   2  13      660.09      648.34      7.01 o 
  -2   2  13       16.31       16.62      1.38 o 
  -1   2  13        0.72        0.33      0.83 o 
   0   2  13       71.00       67.89      1.89 o 
   1   2  13       68.05       67.17      1.92 o 
   2   2  13        0.87        1.67      0.72 o 
   3   2  13        6.30        3.93      0.91 o 
   4   2  13      274.78      271.39      4.46 o 
   5   2  13       12.07       15.20      1.51 o 
   6   2  13      333.36      341.11      7.34 o 
   7   2  13       74.50       78.31      3.20 o 
   8   2  13        2.54        2.04      1.50 o 
  -8   3  13        1.19        1.34      1.11 o 
  -7   3  13        6.11        6.78      1.46 o 
  -6   3  13       43.85       50.34      2.51 o 
  -5   3  13        2.95        5.97      1.10 o 
  -4   3  13      346.38      343.98      4.12 o 
  -3   3  13       31.12       36.90      2.24 o 
  -2   3  13      159.44      168.46      3.62 o 
  -1   3  13      761.74      745.55      7.09 o 
   0   3  13        4.60        4.86      1.09 o 
   1   3  13      113.37      111.70      3.01 o 
   2   3  13       11.87        9.70      1.32 o 
   3   3  13      555.24      527.14      6.89 o 
   4   3  13        1.20       -1.25      0.83 o 
   5   3  13       31.86       36.22      2.56 o 
   6   3  13      159.96      162.48      5.30 o 
   7   3  13        6.90       10.50      2.57 o 
  -8   4  13       18.59       24.69      2.35 o 
  -7   4  13      126.41      122.08      5.07 o 
  -6   4  13      728.80      715.13      8.41 o 
  -5   4  13      115.97      118.49      3.16 o 
  -4   4  13        2.81        2.53      1.32 o 
  -3   4  13        0.01       -1.06      1.06 o 
  -2   4  13     1859.62     1899.15     16.88 o 
  -1   4  13      239.55      226.20      5.27 o 
   0   4  13       85.08       98.93      3.59 o 
   1   4  13       32.73       39.31      2.39 o 
   2   4  13       66.44       57.47      2.74 o 
   3   4  13       32.95       24.72      2.10 o 
   4   4  13      124.68      137.96      3.52 o 
   5   4  13      140.05      124.68      4.57 o 
   6   4  13      305.81      308.30     15.10 o 
   7   4  13       32.85       41.18      3.42 o 
  -7   5  13       13.90        9.35      2.15 o 
  -6   5  13       87.45       83.95      4.19 o 
  -5   5  13        4.41        4.46      1.74 o 
  -4   5  13      115.26      108.29      3.68 o 
  -3   5  13        3.43        3.52      1.11 o 
  -2   5  13       33.44       34.60      1.99 o 
  -1   5  13       91.61       81.06      2.61 o 
   0   5  13       54.41       57.54      2.61 o 
   1   5  13      176.26      173.21      4.92 o 
   2   5  13        2.78        1.86      1.25 o 
   3   5  13       85.65       96.86      3.30 o 
   4   5  13       29.11       19.23      1.77 o 
   5   5  13       51.45       48.73      3.40 o 
   6   5  13        4.95        2.51      2.30 o 
  -6   6  13        5.62        7.63      2.05 o 
  -5   6  13        5.04        2.62      1.72 o 
  -4   6  13      121.71      121.05      4.56 o 
  -3   6  13      741.18      761.55     11.71 o 
  -2   6  13      885.36      913.00     11.17 o 
  -1   6  13      456.21      456.55      7.13 o 
   0   6  13        5.10        4.57      1.51 o 
   1   6  13        7.51        7.43      1.64 o 
   2   6  13       69.52       61.28      3.28 o 
   3   6  13        0.26        2.36      1.26 o 
   4   6  13       52.99       54.03      2.45 o 
   5   6  13       38.36       37.56      3.53 o 
  -4   7  13       69.37       67.56      3.88 o 
  -3   7  13      357.89      347.69      7.52 o 
  -2   7  13        1.34        1.15      1.25 o 
  -1   7  13      217.10      205.45      6.42 o 
   0   7  13        7.81        9.07      1.54 o 
   1   7  13       81.88       86.20      3.57 o 
   2   7  13       30.25       32.48      2.71 o 
   3   7  13        1.05        0.70      1.49 o 
  -1   8  13        2.40        1.93      1.37 o 
   0   8  13      175.19      175.59      4.47 o 
  -8   0  14        0.19        0.02      2.30 o 
  -6   0  14       37.67       36.99      3.83 o 
  -4   0  14        8.40        5.04      1.59 o 
  -2   0  14      905.53      892.35     12.28 o 
   0   0  14     1601.48     1575.15     18.49 o 
   2   0  14      803.46      817.40     11.40 o 
   4   0  14        8.57        7.30      1.69 o 
   6   0  14        1.09        1.16      1.49 o 
  -8   1  14       44.29       45.76      5.33 o 
  -7   1  14       28.29       34.77      2.75 o 
  -6   1  14      111.95       99.19      3.32 o 
  -5   1  14      193.38      178.79      4.11 o 
  -4   1  14        0.02       -0.34      0.97 o 
  -3   1  14      182.44      190.56      3.35 o 
  -2   1  14        0.54       -0.55      0.72 o 
  -1   1  14      129.93      122.91      2.60 o 
   0   1  14      174.91      170.55      3.00 o 
   1   1  14      422.33      419.24      5.17 o 
   2   1  14      157.07      157.64      2.89 o 
   3   1  14       98.10       89.57      2.21 o 
   4   1  14      274.79      268.71      4.22 o 
   5   1  14       36.70       35.42      2.16 o 
   6   1  14        3.44        2.92      1.25 o 
   7   1  14      243.84      262.65      5.07 o 
  -8   2  14        0.18        0.47      1.23 o 
  -7   2  14       63.99       55.19      3.60 o 
  -6   2  14       82.36       66.49      3.11 o 
  -5   2  14      132.42      125.60      3.42 o 
  -4   2  14      147.90      143.31      3.47 o 
  -3   2  14      245.15      234.73      4.26 o 
  -2   2  14      265.23      258.75      5.11 o 
  -1   2  14      193.12      191.70      9.18 o 
   0   2  14     1202.76     1221.55     10.63 o 
   1   2  14       17.42       16.42      1.32 o 
   2   2  14       28.73       32.36      1.71 o 
   3   2  14       15.31       18.05      2.61 o 
   4   2  14      348.95      354.70      4.85 o 
   5   2  14      310.35      316.55      5.67 o 
   6   2  14        2.09        0.02      1.13 o 
   7   2  14      102.49      101.20      3.24 o 
  -8   3  14       42.20       41.67      2.48 o 
  -7   3  14       45.81       51.87      2.57 o 
  -6   3  14      405.91      412.50      6.22 o 
  -5   3  14      187.74      168.91      3.51 o 
  -4   3  14      237.64      245.96      4.38 o 
  -3   3  14       95.74       94.49      2.72 o 
  -2   3  14      290.42      276.52      4.32 o 
  -1   3  14      524.22      509.45      5.63 o 
   0   3  14      664.53      649.70      7.77 o 
   1   3  14       72.75       82.87      2.81 o 
   2   3  14       14.09        9.18      1.38 o 
   3   3  14       26.11       21.81      1.83 o 
   4   3  14        6.68        5.00      1.58 o 
   5   3  14       23.94       12.58      2.16 o 
   6   3  14      175.04      169.56      4.80 o 
   7   3  14       13.44       18.56      2.31 o 
  -7   4  14       26.96       32.33      2.19 o 
  -6   4  14       11.69       11.53      1.51 o 
  -5   4  14        1.76        3.72      1.14 o 
  -4   4  14        9.58        8.06      1.72 o 
  -3   4  14      773.52      739.33     11.23 o 
  -2   4  14       15.42       13.47      1.82 o 
  -1   4  14      215.36      206.54      5.17 o 
   0   4  14      300.98      278.89      5.39 o 
   1   4  14        2.03        1.48      1.59 o 
   2   4  14       57.72       56.44      2.86 o 
   3   4  14        1.29       -1.54      1.02 o 
   4   4  14        4.39        6.35      1.43 o 
   5   4  14      168.00      202.15      5.83 o 
   6   4  14       49.86       52.90      3.77 o 
  -6   5  14        2.28        2.08      1.23 o 
  -5   5  14       41.87       34.69      2.31 o 
  -4   5  14       20.49       23.90      2.00 o 
  -3   5  14        0.30       -0.51      1.14 o 
  -2   5  14      155.56      156.47      3.60 o 
  -1   5  14     1126.93     1114.23     12.62 o 
   0   5  14      666.96      623.50      8.51 o 
   1   5  14       29.79       28.38      2.44 o 
   2   5  14        0.56        2.34      1.28 o 
   3   5  14       85.87       71.15      3.11 o 
   4   5  14       12.28       15.75      1.74 o 
   5   5  14        0.28        0.70      1.61 o 
  -5   6  14       48.70       44.67      3.53 o 
  -4   6  14        1.16        1.44      1.56 o 
  -3   6  14        0.07        0.78      1.46 o 
  -2   6  14       29.06       27.88      2.27 o 
  -1   6  14      146.66      160.27      4.79 o 
   0   6  14        0.08        0.42      1.36 o 
   1   6  14       83.91       89.54      3.74 o 
   2   6  14       74.21       84.79      2.96 o 
   3   6  14       41.41       40.62      2.51 o 
   4   6  14       28.74       32.69      2.14 o 
  -4   7  14        5.45        4.82      1.87 o 
  -3   7  14       39.51       32.56      2.95 o 
  -2   7  14      156.07      170.50      4.52 o 
  -1   7  14      304.07      335.16      6.30 o 
   0   7  14       24.33       29.36      2.69 o 
   1   7  14       29.00       29.85      2.68 o 
   2   7  14       20.88       25.85      2.59 o 
   3   7  14      124.79      117.83      4.42 o 
  -7   0  15      132.45      135.32      9.34 o 
  -5   0  15       41.04       34.41      3.01 o 
  -3   0  15      524.34      461.77      8.37 o 
  -1   0  15      429.15      398.71      7.42 o 
   1   0  15      486.22      458.35      7.95 o 
   3   0  15      108.98      122.46      3.64 o 
   5   0  15      699.86      723.08     11.38 o 
   7   0  15      125.66      113.54      7.25 o 
  -8   1  15       73.78       82.26      3.95 o 
  -7   1  15        1.16        2.69      1.58 o 
  -6   1  15       16.95       25.22      2.12 o 
  -5   1  15      355.48      326.05      5.67 o 
  -4   1  15      102.97       86.09      3.11 o 
  -3   1  15       85.15       93.35      3.34 o 
  -2   1  15        1.81        1.93      0.90 o 
  -1   1  15      415.34      408.08      5.29 o 
   0   1  15      116.76      109.43      2.80 o 
   1   1  15        0.70        1.32      0.87 o 
   2   1  15       15.86       18.11      1.37 o 
   3   1  15       14.95       18.69      1.41 o 
   4   1  15       57.55       53.28      2.32 o 
   5   1  15        4.43        3.75      1.23 o 
   6   1  15      132.52      151.28      3.85 o 
   7   1  15       24.18       22.65      2.91 o 
  -8   2  15      131.29      153.06      4.56 o 
  -7   2  15        1.02        1.02      1.39 o 
  -6   2  15       14.83       26.14      2.29 o 
  -5   2  15      170.67      151.08      4.17 o 
  -4   2  15       21.10       16.14      2.57 o 
  -3   2  15      153.60      155.88      3.59 o 
  -2   2  15      857.71      800.09     10.19 o 
  -1   2  15       50.31       44.71      2.67 o 
   0   2  15      261.59      252.18      4.32 o 
   1   2  15     1979.65     1950.53     17.13 o 
   2   2  15       57.76       64.37      2.59 o 
   3   2  15      103.21       96.70      3.16 o 
   4   2  15      210.37      210.55      3.78 o 
   5   2  15       40.49       35.91      2.90 o 
   6   2  15        8.76        4.89      1.38 o 
   7   2  15       40.76       36.89      3.82 o 
  -7   3  15        0.11       -0.21      1.30 o 
  -6   3  15       39.81       44.23      4.91 o 
  -5   3  15      297.62      288.14      4.69 o 
  -4   3  15        6.91        5.54      1.23 o 
  -3   3  15       40.92       37.02      2.25 o 
  -2   3  15        7.00        7.78      1.18 o 
  -1   3  15       53.48       51.76      2.59 o 
   0   3  15      674.10      639.94      6.63 o 
   1   3  15      752.43      694.94      8.38 o 
   2   3  15        1.05       -0.48      0.96 o 
   3   3  15       39.47       42.85      2.75 o 
   4   3  15        7.97       13.45      1.67 o 
   5   3  15        2.23        3.26      1.60 o 
   6   3  15       15.12       21.15      2.34 o 
  -7   4  15        3.15        4.77      1.49 o 
  -6   4  15       60.32       54.04      2.54 o 
  -5   4  15      132.31      135.07      3.66 o 
  -4   4  15      236.31      225.57      5.97 o 
  -3   4  15        7.45        4.29      1.44 o 
  -2   4  15      293.14      285.91      7.79 o 
  -1   4  15      435.42      452.01      7.21 o 
   0   4  15      283.25      284.33      5.61 o 
   1   4  15      246.76      258.59      5.37 o 
   2   4  15      129.38      136.13      4.02 o 
   3   4  15      161.38      162.17      4.42 o 
   4   4  15      140.56      137.53      4.11 o 
   5   4  15       44.46       41.69      3.38 o 
   6   4  15        0.31        2.24      1.88 o 
  -6   5  15        0.01        0.77      1.24 o 
  -5   5  15        1.47        1.22      1.32 o 
  -4   5  15       46.06       48.49      2.76 o 
  -3   5  15       14.53       13.44      1.97 o 
  -2   5  15       38.99       40.52      2.56 o 
  -1   5  15       16.41       13.09      1.74 o 
   0   5  15        0.87        0.79      1.30 o 
   1   5  15       10.66       10.58      1.68 o 
   2   5  15        0.35        3.55      1.44 o 
   3   5  15        1.89        0.68      1.32 o 
   4   5  15       37.61       43.65      2.57 o 
   5   5  15        3.56        5.57      2.00 o 
  -5   6  15       39.86       38.49      4.04 o 
  -4   6  15       31.03       30.79      4.81 o 
  -3   6  15       30.69       31.30      2.95 o 
  -2   6  15      132.60      128.07      5.56 o 
  -1   6  15      125.60      136.22      5.73 o 
   0   6  15        5.06       11.23      2.59 o 
   1   6  15       43.47       46.68      2.49 o 
   2   6  15        1.93        0.74      1.30 o 
   3   6  15        0.62        1.09      1.32 o 
   4   6  15       23.26       31.80      2.18 o 
  -2   7  15       30.05       32.98      3.00 o 
  -1   7  15      253.90      243.09      9.30 o 
   0   7  15       73.53       78.46      3.86 o 
   1   7  15       10.06       10.60      2.03 o 
  -8   0  16       78.78      114.29      6.36 o 
  -6   0  16       87.79       93.11      5.53 o 
  -4   0  16      284.21      218.01      7.86 o 
  -2   0  16      169.67      189.71      6.11 o 
   0   0  16     1375.23     1337.50     16.86 o 
   2   0  16     1907.68     1890.27     26.58 o 
   4   0  16        2.96        2.26      1.53 o 
   6   0  16        4.69        8.29      3.13 o 
  -8   1  16       58.54       64.17      4.40 o 
  -7   1  16       22.54       20.12      2.42 o 
  -6   1  16       13.05       17.54      2.18 o 
  -5   1  16        2.71        2.37      1.20 o 
  -4   1  16      385.58      361.77      5.95 o 
  -3   1  16        5.45        9.17      1.51 o 
  -2   1  16      305.76      286.38      4.80 o 
  -1   1  16      302.67      284.02      4.45 o 
   0   1  16      127.80      127.41      3.06 o 
   1   1  16      303.80      290.89      4.50 o 
   2   1  16     1606.53     1551.05     13.12 o 
   3   1  16      185.90      189.23      3.61 o 
   4   1  16       36.50       46.90      2.46 o 
   5   1  16       44.75       44.79      2.53 o 
   6   1  16      136.21      129.54      3.70 o 
  -7   2  16      133.42      146.95      4.52 o 
  -6   2  16        9.01        8.01      1.66 o 
  -5   2  16       24.11       25.83      2.21 o 
  -4   2  16      546.74      491.36      7.63 o 
  -3   2  16      464.61      417.94      6.78 o 
  -2   2  16       51.77       45.22      3.16 o 
  -1   2  16      165.61      152.94      6.12 o 
   0   2  16        0.31       -0.35      0.99 o 
   1   2  16      308.88      293.46      4.84 o 
   2   2  16       14.42       19.51      1.62 o 
   3   2  16       11.83       15.80      1.73 o 
   4   2  16      105.01      114.02      2.97 o 
   5   2  16       15.85       14.02      1.62 o 
   6   2  16      241.96      247.83      4.85 o 
  -7   3  16        4.66        2.80      1.83 o 
  -6   3  16       58.50       58.74      2.74 o 
  -5   3  16        0.02        1.03      1.17 o 
  -4   3  16       13.37       12.99      2.21 o 
  -3   3  16      118.11      109.64      3.07 o 
  -2   3  16      123.64      127.86      3.15 o 
  -1   3  16       50.58       50.54      2.18 o 
   0   3  16       96.30      106.36      2.54 o 
   1   3  16      259.53      274.28      5.02 o 
   2   3  16       40.92       44.24      2.79 o 
   3   3  16       86.40       77.40      3.33 o 
   4   3  16      118.72      115.38      3.90 o 
   5   3  16       61.25       71.77      3.70 o 
   6   3  16        6.83        8.53      2.02 o 
  -6   4  16       12.60       11.30      1.87 o 
  -5   4  16        1.89        3.11      1.29 o 
  -4   4  16        3.73        2.06      1.53 o 
  -3   4  16      101.33       93.00      4.89 o 
  -2   4  16       57.21       56.06      3.82 o 
  -1   4  16      196.56      192.29      5.14 o 
   0   4  16       25.73       30.86      2.48 o 
   1   4  16      127.50      118.20      3.90 o 
   2   4  16        5.69        6.46      1.61 o 
   3   4  16       45.14       41.90      3.24 o 
   4   4  16      131.94      131.40      4.15 o 
   5   4  16      131.17      144.20      5.28 o 
  -5   5  16        0.32       -0.30      1.31 o 
  -4   5  16       25.98       24.01      2.56 o 
  -3   5  16       50.62       54.48      3.40 o 
  -2   5  16        4.43        2.83      1.43 o 
  -1   5  16        7.07        9.82      1.75 o 
   0   5  16       36.42       39.44      2.81 o 
   1   5  16        9.79        9.76      1.82 o 
   2   5  16        0.01        1.82      1.46 o 
   3   5  16       44.02       43.68      2.95 o 
   4   5  16       28.52       30.32      2.54 o 
  -4   6  16        0.43       -2.27      1.52 o 
  -3   6  16       17.28       22.66      3.20 o 
  -2   6  16        3.08        1.92      2.80 o 
  -1   6  16       96.99      111.49      4.45 o 
   0   6  16        9.46        7.89      1.54 o 
   1   6  16       60.63       63.52      3.04 o 
   2   6  16       74.71       75.04      3.23 o 
   3   6  16        1.59        1.45      1.49 o 
  -7   0  17      435.20      518.85     12.99 o 
  -5   0  17      149.23      171.92      7.04 o 
  -3   0  17     1407.15     1210.48     16.37 o 
  -1   0  17       47.42       46.07      3.26 o 
   1   0  17      367.81      369.33      7.51 o 
   3   0  17      374.37      355.79      6.46 o 
   5   0  17      311.92      333.48      9.77 o 
  -7   1  17        1.34        2.82      1.71 o 
  -6   1  17       24.16       20.99      2.34 o 
  -5   1  17        0.00        0.17      1.11 o 
  -4   1  17       61.23       66.81      2.98 o 
  -3   1  17        1.50        0.13      1.10 o 
  -2   1  17      343.64      300.61      5.31 o 
  -1   1  17        5.53        7.56      1.34 o 
   0   1  17      169.86      151.49      3.61 o 
   1   1  17       51.34       57.41      2.58 o 
   2   1  17      369.99      386.67      6.51 o 
   3   1  17      881.71      856.20      9.59 o 
   4   1  17        4.41        4.60      1.42 o 
   5   1  17       16.79       17.44      2.05 o 
   6   1  17       49.82       51.89      3.09 o 
  -7   2  17       89.41       84.72      4.26 o 
  -6   2  17       39.49       29.59      3.02 o 
  -5   2  17       40.42       37.29      2.63 o 
  -4   2  17        4.35       11.26      1.69 o 
  -3   2  17       98.90       92.84      3.39 o 
  -2   2  17      283.23      270.53      6.60 o 
  -1   2  17       33.24       35.86      2.33 o 
   0   2  17      218.76      223.06      5.52 o 
   1   2  17      171.88      158.84      4.30 o 
   2   2  17      153.50      149.75      3.60 o 
   3   2  17       29.96       35.96      2.20 o 
   4   2  17      164.98      162.49      3.55 o 
   5   2  17       24.30       26.68      2.07 o 
  -6   3  17       12.74       15.06      1.77 o 
  -5   3  17       32.97       32.49      2.79 o 
  -4   3  17        0.99        0.60      1.16 o 
  -3   3  17       53.00       65.30      2.96 o 
  -2   3  17       49.86       47.14      2.47 o 
  -1   3  17        7.37        4.17      1.25 o 
   0   3  17      253.71      249.97      4.54 o 
   1   3  17       97.49      109.31      4.52 o 
   2   3  17       62.90       61.90      3.70 o 
   3   3  17       42.72       53.24      3.21 o 
   4   3  17       63.11       60.11      3.38 o 
   5   3  17       42.53       41.44      3.15 o 
  -6   4  17       12.58       13.55      3.56 o 
  -5   4  17       25.78       29.67      2.36 o 
  -4   4  17       14.21       16.94      2.93 o 
  -3   4  17       87.91       82.31      4.07 o 
  -2   4  17       18.33       17.62      2.39 o 
  -1   4  17       25.32       34.39      2.64 o 
   0   4  17       61.49       55.84      3.23 o 
   1   4  17       53.14       62.11      3.79 o 
   2   4  17      211.48      224.61      6.16 o 
   3   4  17        4.87        8.21      1.99 o 
   4   4  17        1.12        1.67      1.54 o 
  -4   5  17       58.94       64.63      3.77 o 
  -3   5  17       57.98       51.70      3.53 o 
  -2   5  17        0.92        0.18      1.59 o 
  -1   5  17        1.20        3.82      1.50 o 
   0   5  17       12.22       17.41      2.08 o 
   1   5  17        1.07        0.06      2.62 o 
   2   5  17        5.18        4.04      1.65 o 
   3   5  17       67.76       63.06      3.80 o 
  -3   6  17       25.75       22.88      3.37 o 
  -2   6  17      195.12      204.60      5.89 o 
  -1   6  17        0.36       -0.39      1.26 o 
   0   6  17       13.98        8.70      1.64 o 
   1   6  17        0.18        1.90      1.43 o 
  -6   0  18      697.18      747.04     21.09 o 
  -4   0  18       71.31       62.58      5.64 o 
  -2   0  18       69.11       78.10      4.69 o 
   0   0  18       69.72       84.87      3.99 o 
   2   0  18        9.52        7.78      3.04 o 
   4   0  18     1004.45      984.68     14.42 o 
  -6   1  18        0.21        0.35      1.52 o 
  -5   1  18        8.69        7.57      1.58 o 
  -4   1  18        4.59        3.79      1.32 o 
  -3   1  18       29.19       23.90      2.04 o 
  -2   1  18      380.06      332.94      6.19 o 
  -1   1  18      335.30      327.41      6.13 o 
   0   1  18       93.58      103.13      3.54 o 
   1   1  18       40.14       44.99      2.80 o 
   2   1  18       65.74       65.45      3.06 o 
   3   1  18        5.12        5.53      1.38 o 
   4   1  18        2.35        2.01      1.40 o 
   5   1  18       74.74       74.60      3.43 o 
  -6   2  18      342.25      394.39      7.41 o 
  -5   2  18       27.75       30.17      2.86 o 
  -4   2  18       16.16       23.31      2.20 o 
  -3   2  18      111.84      109.71      3.75 o 
  -2   2  18      147.09      144.36      5.11 o 
  -1   2  18      410.86      391.63      6.86 o 
   0   2  18        1.15        1.92      1.23 o 
   1   2  18      242.12      242.80      5.06 o 
   2   2  18        0.58       -0.79      1.46 o 
   3   2  18      904.09      936.06     10.53 o 
   4   2  18       54.18       48.02      2.41 o 
   5   2  18        8.67       11.98      1.71 o 
  -6   3  18       88.41       84.92      4.00 o 
  -5   3  18        4.55        3.88      1.68 o 
  -4   3  18        0.82        1.62      1.26 o 
  -3   3  18        1.27       -0.80      1.17 o 
  -2   3  18       11.14       12.76      1.64 o 
  -1   3  18       16.48       10.86      1.86 o 
   0   3  18        1.83        2.42      1.15 o 
   1   3  18        0.99        2.05      1.44 o 
   2   3  18        5.49        7.35      1.67 o 
   3   3  18        0.03        0.23      1.39 o 
   4   3  18      451.27      462.56      8.08 o 
  -5   4  18       11.71       13.54      3.78 o 
  -4   4  18        2.41        2.02      1.93 o 
  -3   4  18       79.09       71.20      4.76 o 
  -2   4  18      120.25      116.25      8.67 o 
  -1   4  18      170.15      182.48      6.82 o 
   0   4  18       41.58       50.03      7.13 o 
   1   4  18      256.77      251.98      6.61 o 
   2   4  18      307.08      325.97      7.69 o 
   3   4  18        1.38        1.27      2.22 o 
  -3   5  18        1.37        2.20      1.78 o 
  -2   5  18       10.32        9.53      2.06 o 
  -1   5  18       23.40       23.59      2.40 o 
   0   5  18       17.63       18.81      2.24 o 
   1   5  18       44.25       51.14      3.66 o 
   2   5  18        4.47        2.75      1.81 o 
  -5   0  19      119.24      129.91      6.63 o 
  -3   0  19       24.03       25.88      3.46 o 
  -1   0  19        6.55        9.81      2.94 o 
   1   0  19       29.47       37.91      3.12 o 
   3   0  19       16.63       18.84      2.56 o 
  -6   1  19       43.99       43.86      3.24 o 
  -5   1  19       28.05       28.27      4.52 o 
  -4   1  19        0.00       -1.34      1.18 o 
  -3   1  19        3.33        1.90      1.41 o 
  -2   1  19      219.42      212.37      5.01 o 
  -1   1  19       97.28      107.71      3.74 o 
   0   1  19       50.40       49.30      2.83 o 
   1   1  19        0.57        0.16      1.11 o 
   2   1  19       47.32       49.02      2.93 o 
   3   1  19       13.75       12.26      1.65 o 
   4   1  19      177.97      176.42      6.67 o 
  -5   2  19        9.17       10.44      1.85 o 
  -4   2  19        5.80        3.50      1.44 o 
  -3   2  19       12.27       10.52      1.68 o 
  -2   2  19       14.10        5.92      2.11 o 
  -1   2  19        0.59        1.75      1.20 o 
   0   2  19       32.02       30.56      2.33 o 
   1   2  19      155.40      147.57      4.13 o 
   2   2  19       11.41        9.76      1.72 o 
   3   2  19      103.52      115.77      3.52 o 
   4   2  19        0.57        1.29      2.20 o 
  -5   3  19      118.22      141.62      4.29 o 
  -4   3  19       16.69       17.31      1.99 o 
  -3   3  19        4.74        4.85      1.50 o 
  -2   3  19        0.68        0.17      1.23 o 
  -1   3  19      184.95      163.88      7.24 o 
   0   3  19      144.53      149.59      5.39 o 
   1   3  19       16.56       19.22      2.68 o 
   2   3  19       82.55       79.21      3.83 o 
   3   3  19       25.15       30.58      2.79 o 
  -4   4  19       44.53       63.71      5.22 o 
  -3   4  19       66.26       77.93      5.06 o 
  -2   4  19        1.19        1.88      3.23 o 
  -1   4  19       36.78       36.25      3.92 o 
   0   4  19      379.98      381.39     10.29 o 
   1   4  19       30.70       28.46      4.39 o 
   2   4  19       25.37       30.40      3.13 o 
  -2   5  19       36.71       46.66      4.33 o 
  -1   5  19        3.83        2.66      3.53 o 
   0   5  19       60.90       67.31      4.25 o 
  -4   0  20       87.87       96.86      5.92 o 
  -2   0  20      156.36      151.60      6.69 o 
   0   0  20        0.88        1.02      2.06 o 
   2   0  20      386.80      414.64     10.71 o 
  -5   1  20      116.81      136.79      5.29 o 
  -4   1  20        0.66        0.89      1.55 o 
  -3   1  20       39.84       44.45      3.94 o 
  -2   1  20        1.15        0.72      1.24 o 
  -1   1  20       48.30       37.80      3.02 o 
   0   1  20       33.69       33.27      2.55 o 
   1   1  20       24.76       23.55      2.22 o 
   2   1  20        0.00        1.48      1.38 o 
   3   1  20       11.21        9.06      1.65 o 
  -4   2  20       22.09       23.66      2.37 o 
  -3   2  20        0.52        1.02      1.07 o 
  -2   2  20        1.98        1.22      1.39 o 
  -1   2  20      177.83      180.57      4.73 o 
   0   2  20        7.49        6.21      1.72 o 
   1   2  20       37.33       46.80      2.82 o 
   2   2  20        1.56        2.66      1.36 o 
   3   2  20        2.63        3.08      1.39 o 
  -4   3  20       38.06       44.62      2.88 o 
  -3   3  20        5.31        7.87      1.69 o 
  -2   3  20       34.89       33.22      2.39 o 
  -1   3  20        3.42        4.88      1.60 o 
   0   3  20       29.03       28.42      3.06 o 
   1   3  20      221.52      208.98      6.33 o 
   2   3  20      106.61      109.38      7.51 o 
  -2   4  20       16.23       20.15      3.36 o 
  -1   4  20        4.20        6.38      4.17 o 
   0   4  20        0.40        4.04      2.59 o 
   1   4  20        5.93        7.53      3.88 o 
  -3   0  21       59.64       71.12      5.68 o 
  -1   0  21       15.80       10.53      2.68 o 
   1   0  21       28.70       30.17      3.76 o 
  -4   1  21       68.48       66.50      4.11 o 
  -3   1  21        0.69        1.46      1.55 o 
  -2   1  21        0.85        3.83      1.73 o 
  -1   1  21       17.31       19.31      2.14 o 
   0   1  21       31.92       35.09      3.12 o 
   1   1  21       39.24       39.33      2.84 o 
   2   1  21       38.94       42.98      2.97 o 
  -3   2  21       55.49       68.73      5.16 o 
  -2   2  21      215.46      224.37      5.41 o 
  -1   2  21      167.43      170.45      4.75 o 
   0   2  21        2.27        3.64      1.55 o 
   1   2  21        0.34        1.09      1.33 o 
   2   2  21        0.38        0.83      1.41 o 
  -2   3  21      178.68      218.45      4.93 o 
  -1   3  21        0.53        1.54      1.53 o 
   0   3  21        1.34        1.03      2.20 o 
  -2   0  22       67.27       76.34     12.87 o 
   0   0  22        5.97       13.62      5.74 o 
  -1   1  22      254.03      284.66      7.16 o 
   0   1  22       62.03       77.21      3.60 o 
                                                 
